# Supplementary material for: Structural insights into context-dependent inhibitory mechanisms of chloramphenicol in cells
Source: Nat Struct Mol Biol. 2024 Dec 12;32(2):257–67. doi: 10.1038/s41594-024-01441-0 (PMC11832420; doi:10.1038/s41594-024-01441-0)
Supplement: Supplementary file 2 — Statistical source data. [file 41594_2024_1441_MOESM2_ESM.xlsx]

## Sheet: Fig. 3b
Number of particles in each class after classification
Class name	particle number	Percentage in the total 30774
A, P	8854	0.28771
A, P, E	6478	0.210502
a*, P	2713	0.0881588
a*, P, E	2948	0.0957952
EF-Tu-tRNA, P	3977	0.129232
EF-Tu-tRNA, P, E	3071	0.099792
A, P/E	787	0.0255735
with unclear P-site density	1177
Dim30S-50S	769
