# Supplementary material for: Structural insights into context-dependent inhibitory mechanisms of chloramphenicol in cells
Source: Nat Struct Mol Biol. 2024 Dec 12;32(2):257–67. doi: 10.1038/s41594-024-01441-0 (PMC11832420; doi:10.1038/s41594-024-01441-0)
Supplement: Supplementary file 3 — Statistical source data. [file 41594_2024_1441_MOESM3_ESM.xlsx]

## Sheet: Fig.4a
Distribution of translation elongation classes in the leading and following ribosomes of the three disomes classes
	disome class I				disome class II			disome class III
		leading	following		leading	following		leading	following
	A, P	0.321101	0.378069		0.276486	0.276596		0.27622	0.157113
	A,P,E	0.229358	0.289689		0.235142	0.156915		0.373832	0.0690021
	a, P	0.0672783	0.10802		0.0930233	0.0984043		0.0498442	0.203822
	a, P, E	0.0963303	0.0981997		0.124031	0.101064		0.128764	0.232484
	EF-Tu, P	0.108563	0.0441899		0.121447	0.0638298		0.0612669	0.0838641
	EF-Tu, P, E	0.0963303	0.0278232		0.0826873	0.0425532		0.0872274	0.0541401
	A*, P/E	0.0688073	0.0425532		0.0465116	0.236702		0.0155763	0.185775
	else unclear classes("unclear P-site density", "Dim30S-50S")	0.0122324	0.0114566		0.0206718	0.0239362		0.00726895	0.0138004
