# Supplementary material for: Structural insights into context-dependent inhibitory mechanisms of chloramphenicol in cells
Source: Nat Struct Mol Biol. 2024 Dec 12;32(2):257–67. doi: 10.1038/s41594-024-01441-0 (PMC11832420; doi:10.1038/s41594-024-01441-0)
Supplement: Supplementary file 4 — Statistical source data. [file 41594_2024_1441_MOESM4_ESM.xlsx]

## Sheet: Extended Data Fig. 1d
Fourier Shell Correlation (FSC) plots
70S overall refinement											Focused 50S												Focused 30S
# RELION postprocess; version 3.0.8											# RELION postprocess; version 3.0.8												# RELION postprocess; version 3.0.8
# --mask MaskCreate/job021/mask.mrc --i ribo30774_half1_class1_unfil.mrc --o PostProcess/job024/postprocess											# --mask MaskCreate/job006/mask.mrc --i focused50S_half1_class001_unfil.mrc --o PostProcess/job016/postprocess												# --mask MaskCreate/job012/mask.mrc --i focused30S_half1_class1_unfil.mrc --o PostProcess/job019/postprocess
--angpix 1.329 --mtf ../mtf_k3_std_300kV_FL1_fromGatanwebsite.star --adhoc_bfac -1											--angpix 1.329 --mtf ../mtf_k3_std_300kV_FL1_fromGatanwebsite.star --auto_bfac												--angpix 1.329 --mtf ../mtf_k3_std_300kV_FL1_fromGatanwebsite.star --adhoc_bfac -1
																							data_general
data_general											data_general
																							_rlnFinalResolution 3.230982
_rlnFinalResolution 3.031557											_rlnFinalResolution 2.916616												_rlnBfactorUsedForSharpening -1.00000
_rlnBfactorUsedForSharpening -1.00000											_rlnBfactorUsedForSharpening 1.098441												_rlnUnfilteredMapHalf1 focused30S_half1_class1_unfil.mrc
_rlnUnfilteredMapHalf1 ribo30774_half1_class1_unfil.mrc											_rlnUnfilteredMapHalf1 focused50S_half1_class001_unfil.mrc												_rlnUnfilteredMapHalf2 focused30S_half2_class1_unfil.mrc
_rlnUnfilteredMapHalf2 ribo30774_half2_class1_unfil.mrc											_rlnUnfilteredMapHalf2 focused50S_half2_class001_unfil.mrc												_rlnMaskName MaskCreate/job012/mask.mrc
_rlnMaskName MaskCreate/job021/mask.mrc											_rlnMaskName MaskCreate/job006/mask.mrc												_rlnRandomiseFrom 11.990533
_rlnRandomiseFrom 11.216760											_rlnRandomiseFrom 11.011714
											_rlnFittedSlopeGuinierPlot 0.274610
											_rlnFittedInterceptGuinierPlot -15.90099												data_fsc
data_fsc											_rlnCorrelationFitGuinierPlot 5.989424e-04
																							loop_
loop_																							_rlnSpectralIndex #1
_rlnSpectralIndex #1											data_fsc												_rlnResolution #2
_rlnResolution #2																							_rlnAngstromResolution #3
_rlnAngstromResolution #3											loop_												_rlnFourierShellCorrelationCorrected #4
_rlnFourierShellCorrelationCorrected #4											_rlnSpectralIndex #1												_rlnFourierShellCorrelationUnmaskedMaps #5
_rlnFourierShellCorrelationUnmaskedMaps #5											_rlnResolution #2												_rlnFourierShellCorrelationMaskedMaps #6
_rlnFourierShellCorrelationMaskedMaps #6											_rlnAngstromResolution #3												_rlnCorrectedFourierShellCorrelationPhaseRandomizedMaskedMaps #7
_rlnCorrectedFourierShellCorrelationPhaseRandomizedMaskedMaps #7											_rlnFourierShellCorrelationCorrected #4												0 0.001001 999.000000 1.000000 1.000000 1.000000 1.000000
0 0.001001 999.000000 1.000000 1.000000 1.000000 1.000000											_rlnFourierShellCorrelationUnmaskedMaps #5												1 0.001853 539.573998 0.999998 0.999643 0.999998 0.999998
1 0.001783 560.837998 1.000000 0.999396 1.000000 1.000000											_rlnFourierShellCorrelationMaskedMaps #6												2 0.003707 269.786999 0.999994 0.999757 0.999994 0.999995
2 0.003566 280.418999 0.999999 0.999679 0.999999 0.999999											_rlnCorrectedFourierShellCorrelationPhaseRandomizedMaskedMaps #7												3 0.005560 179.857999 0.999989 0.999234 0.999989 0.999990
3 0.005349 186.945999 0.999993 0.999207 0.999993 0.999991											0 0.001001 999.000000 1.000000 1.000000 1.000000 1.000000												4 0.007413 134.893500 0.999984 0.997718 0.999984 0.999984
4 0.007132 140.209500 0.999965 0.997685 0.999965 0.999957											1 0.001853 539.573998 1.000000 0.999623 1.000000 1.000000												5 0.009267 107.914800 0.999969 0.997837 0.999969 0.999967
5 0.008915 112.167600 0.999959 0.997386 0.999959 0.999945											2 0.003707 269.786999 0.999999 0.999752 0.999999 0.999999												6 0.011120 89.929000 0.999939 0.997520 0.999939 0.999928
6 0.010698 93.473000 0.999946 0.997483 0.999946 0.999926											3 0.005560 179.857999 0.999996 0.999230 0.999996 0.999994												7 0.012973 77.082000 0.999866 0.996570 0.999866 0.999846
7 0.012481 80.119714 0.999900 0.996425 0.999900 0.999891											4 0.007413 134.893500 0.999977 0.997728 0.999977 0.999971												8 0.014827 67.446750 0.999772 0.994871 0.999772 0.999762
8 0.014264 70.104750 0.999808 0.994680 0.999808 0.999802											5 0.009267 107.914800 0.999933 0.997815 0.999933 0.999906												9 0.016680 59.952666 0.999662 0.993816 0.999662 0.999642
9 0.016047 62.315333 0.999607 0.993485 0.999607 0.999586											6 0.011120 89.929000 0.999938 0.997373 0.999938 0.999918												10 0.018533 53.957400 0.999513 0.992278 0.999513 0.999491
10 0.017830 56.083800 0.999470 0.991926 0.999470 0.999445											7 0.012973 77.082000 0.999899 0.996574 0.999899 0.999886												11 0.020386 49.052182 0.999500 0.991459 0.999500 0.999523
11 0.019614 50.985273 0.999365 0.990758 0.999365 0.999430											8 0.014827 67.446750 0.999782 0.994953 0.999782 0.999767												12 0.022240 44.964500 0.999529 0.992994 0.999529 0.999573
12 0.021397 46.736500 0.999495 0.992104 0.999495 0.999574											9 0.016680 59.952666 0.999539 0.994074 0.999539 0.999559												13 0.024093 41.505692 0.999475 0.992063 0.999475 0.999490
13 0.023180 43.141384 0.999537 0.992276 0.999537 0.999551											10 0.018533 53.957400 0.999416 0.992791 0.999416 0.999502												14 0.025946 38.541000 0.999331 0.990598 0.999331 0.999375
14 0.024963 40.059857 0.999468 0.990248 0.999468 0.999320											11 0.020386 49.052182 0.999546 0.992104 0.999546 0.999645												15 0.027800 35.971600 0.999200 0.990450 0.999200 0.999272
15 0.026746 37.389200 0.999415 0.990342 0.999415 0.999232											12 0.022240 44.964500 0.999606 0.993041 0.999606 0.999644												16 0.029653 33.723375 0.999068 0.988623 0.999068 0.999144
16 0.028529 35.052375 0.999257 0.989056 0.999257 0.999225											13 0.024093 41.505692 0.999502 0.992324 0.999502 0.999468												17 0.031506 31.739647 0.999020 0.988784 0.999020 0.999047
17 0.030312 32.990470 0.999160 0.988546 0.999160 0.999246											14 0.025946 38.541000 0.999381 0.991177 0.999381 0.999347												18 0.033360 29.976333 0.999033 0.989062 0.999033 0.999038
18 0.032095 31.157667 0.999183 0.988094 0.999183 0.999290											15 0.027800 35.971600 0.999324 0.991171 0.999324 0.999334												19 0.035213 28.398631 0.998978 0.986737 0.998978 0.998992
19 0.033878 29.517789 0.999192 0.988038 0.999192 0.999266											16 0.029653 33.723375 0.999181 0.989531 0.999181 0.999265												20 0.037066 26.978700 0.998796 0.984411 0.998796 0.998837
20 0.035661 28.041900 0.999120 0.986076 0.999120 0.999226											17 0.031506 31.739647 0.999247 0.989822 0.999247 0.999334												21 0.038920 25.694000 0.998633 0.980182 0.998633 0.998577
21 0.037444 26.706571 0.999008 0.983031 0.999008 0.999159											18 0.033360 29.976333 0.999314 0.989690 0.999314 0.999390												22 0.040773 24.526091 0.998411 0.976429 0.998411 0.998316
22 0.039227 25.492636 0.998895 0.978979 0.998895 0.999030											19 0.035213 28.398631 0.999265 0.987790 0.999265 0.999338												23 0.042626 23.459739 0.998097 0.969548 0.998097 0.998033
23 0.041010 24.384261 0.998818 0.975016 0.998818 0.998962											20 0.037066 26.978700 0.999147 0.985887 0.999147 0.999218												24 0.044480 22.482250 0.997882 0.963114 0.997882 0.997793
24 0.042793 23.368250 0.998645 0.970165 0.998645 0.998861											21 0.038920 25.694000 0.999052 0.981826 0.999052 0.999071												25 0.046333 21.582960 0.997541 0.953360 0.997541 0.997322
25 0.044576 22.433520 0.998430 0.963001 0.998430 0.998612											22 0.040773 24.526091 0.998994 0.977491 0.998994 0.999037												26 0.048186 20.752846 0.996743 0.943069 0.996743 0.996520
26 0.046359 21.570692 0.998109 0.953029 0.998109 0.998263											23 0.042626 23.459739 0.998879 0.973139 0.998879 0.998939												27 0.050039 19.984222 0.995640 0.942896 0.995640 0.995748
27 0.048142 20.771778 0.997454 0.944253 0.997454 0.997582											24 0.044480 22.482250 0.998684 0.967438 0.998684 0.998712												28 0.051893 19.270500 0.994691 0.940607 0.994691 0.995119
28 0.049925 20.029929 0.996793 0.943579 0.996793 0.996985											25 0.046333 21.582960 0.998272 0.958993 0.998272 0.998374												29 0.053746 18.606000 0.993590 0.929323 0.993590 0.993947
29 0.051708 19.339241 0.996502 0.944198 0.996502 0.996737											26 0.048186 20.752846 0.997557 0.950276 0.997557 0.997811												30 0.055599 17.985800 0.992365 0.906547 0.992365 0.992691
30 0.053491 18.694600 0.996209 0.936835 0.996209 0.996236											27 0.050039 19.984222 0.997090 0.950588 0.997090 0.997458												31 0.057453 17.405613 0.991293 0.889274 0.991293 0.991665
31 0.055274 18.091548 0.995400 0.917391 0.995400 0.995133											28 0.051893 19.270500 0.997052 0.949474 0.997052 0.997341												32 0.059306 16.861687 0.990723 0.881850 0.990723 0.991051
32 0.057057 17.526187 0.994415 0.904025 0.994415 0.994058											29 0.053746 18.606000 0.996802 0.939817 0.996802 0.997012												33 0.061159 16.350727 0.990458 0.884708 0.990458 0.990683
33 0.058841 16.995091 0.993668 0.896732 0.993668 0.993558											30 0.055599 17.985800 0.995994 0.923706 0.995994 0.996182												34 0.063013 15.869823 0.989767 0.885192 0.989767 0.990037
34 0.060624 16.495235 0.993498 0.895410 0.993498 0.993696											31 0.057453 17.405613 0.995187 0.909474 0.995187 0.995407												35 0.064866 15.416400 0.989162 0.877431 0.989162 0.989222
35 0.062407 16.023943 0.993312 0.895390 0.993312 0.993821											32 0.059306 16.861687 0.994749 0.903592 0.994749 0.995026												36 0.066719 14.988167 0.988500 0.863323 0.988500 0.988338
36 0.064190 15.578833 0.992949 0.890935 0.992949 0.993394											33 0.061159 16.350727 0.994361 0.903208 0.994361 0.994857												37 0.068573 14.583081 0.986994 0.849007 0.986994 0.986817
37 0.065973 15.157784 0.992112 0.882076 0.992112 0.992400											34 0.063013 15.869823 0.993905 0.901138 0.993905 0.994420												38 0.070426 14.199316 0.986295 0.833194 0.986295 0.985986
38 0.067756 14.758895 0.990845 0.869343 0.990845 0.990960											35 0.064866 15.416400 0.993503 0.896375 0.993503 0.993789												39 0.072279 13.835231 0.985982 0.821873 0.985982 0.985405
39 0.069539 14.380461 0.989698 0.858137 0.989698 0.989635											36 0.066719 14.988167 0.992681 0.884812 0.992681 0.992667												40 0.074133 13.489350 0.985988 0.809780 0.985988 0.984931
40 0.071322 14.020950 0.989254 0.846084 0.989254 0.989106											37 0.068573 14.583081 0.991774 0.874166 0.991774 0.991584												41 0.075986 13.160341 0.985545 0.810887 0.985545 0.983777
41 0.073105 13.678976 0.989013 0.836436 0.989013 0.988732											38 0.070426 14.199316 0.991417 0.862184 0.991417 0.991147												42 0.077839 12.847000 0.985011 0.808849 0.985011 0.982100
42 0.074888 13.353286 0.988712 0.835092 0.988712 0.988076											39 0.072279 13.835231 0.991355 0.852380 0.991355 0.990822												43 0.079692 12.548233 0.984638 0.809138 0.984638 0.978351
43 0.076671 13.042744 0.988595 0.835163 0.988595 0.987842											40 0.074133 13.489350 0.991073 0.844768 0.991073 0.990543												44 0.081546 12.263045 0.984022 0.800807 0.984022 0.969705
44 0.078454 12.746318 0.988615 0.839328 0.988615 0.988062											41 0.075986 13.160341 0.990384 0.846134 0.990384 0.990095												45 0.083399 11.990533 0.983464 0.788011 0.983464 0.949558
45 0.080237 12.463067 0.988400 0.838441 0.988400 0.987978											42 0.077839 12.847000 0.990043 0.845557 0.990043 0.989752												46 0.085252 11.729870 0.982609 0.776036 0.982609 0.901112
46 0.082020 12.192130 0.987913 0.829759 0.987913 0.987243											43 0.079692 12.548233 0.990049 0.848979 0.990049 0.989664												47 0.087106 11.480298 0.903599 0.759647 0.981417 0.807228
47 0.083803 11.932723 0.987392 0.819237 0.987392 0.986362											44 0.081546 12.263045 0.989870 0.843586 0.989870 0.989411												48 0.088959 11.241125 0.936682 0.745399 0.980347 0.689617
48 0.085586 11.684125 0.987260 0.811532 0.987260 0.984483											45 0.083399 11.990533 0.989776 0.832636 0.989776 0.988844												49 0.090812 11.011714 0.949047 0.724926 0.979237 0.592509
49 0.087369 11.445673 0.986727 0.802107 0.986727 0.979392											46 0.085252 11.729870 0.989737 0.824714 0.989737 0.988078												50 0.092666 10.791480 0.953002 0.702092 0.977689 0.525288
50 0.089152 11.216760 0.985580 0.790403 0.985580 0.964925											47 0.087106 11.480298 0.989566 0.818028 0.989566 0.986299												51 0.094519 10.579882 0.953366 0.695025 0.975407 0.472641
51 0.090935 10.996823 0.984412 0.777118 0.984412 0.931967											48 0.088959 11.241125 0.989004 0.805677 0.989004 0.981680												52 0.096372 10.376423 0.950913 0.681879 0.972139 0.432421
52 0.092718 10.785346 0.852925 0.758891 0.983485 0.887711											49 0.090812 11.011714 0.987725 0.789812 0.987725 0.969707												53 0.098226 10.180641 0.950053 0.642863 0.969500 0.389356
53 0.094501 10.581849 0.874858 0.746573 0.982230 0.857998											50 0.092666 10.791480 0.986461 0.768821 0.986461 0.942539												54 0.100079 9.992111 0.948373 0.606462 0.966535 0.351783
54 0.096284 10.385889 0.875398 0.739193 0.980690 0.845027											51 0.094519 10.579882 0.850540 0.755485 0.985336 0.901886												55 0.101932 9.810436 0.945984 0.580574 0.963686 0.327722
55 0.098068 10.197055 0.872784 0.715865 0.978654 0.832207											52 0.096372 10.376423 0.878452 0.749745 0.984333 0.871106												56 0.103786 9.635250 0.942426 0.542729 0.959857 0.302751
56 0.099851 10.014964 0.874447 0.685453 0.976480 0.812665											53 0.098226 10.180641 0.885859 0.728056 0.983589 0.856224												57 0.105639 9.466210 0.940223 0.527810 0.956038 0.264567
57 0.101634 9.839263 0.878670 0.664890 0.975046 0.794330											54 0.100079 9.992111 0.887623 0.703332 0.982601 0.845170												58 0.107492 9.303000 0.938021 0.535090 0.953434 0.248678
58 0.103417 9.669621 0.880099 0.638132 0.972878 0.773795											55 0.101932 9.810436 0.890033 0.683116 0.981280 0.829764												59 0.109346 9.145322 0.933282 0.518754 0.950042 0.251212
59 0.105200 9.505729 0.880862 0.625622 0.970182 0.749718											56 0.103786 9.635250 0.889860 0.652953 0.979198 0.811136												60 0.111199 8.992900 0.925658 0.474450 0.944917 0.259052
60 0.106983 9.347300 0.887035 0.617351 0.968504 0.721191											57 0.105639 9.466210 0.893687 0.634895 0.977025 0.783893												61 0.113052 8.845475 0.920673 0.440328 0.939508 0.237440
61 0.108766 9.194066 0.896594 0.611205 0.966070 0.671877											58 0.107492 9.303000 0.896923 0.631891 0.975270 0.760087												62 0.114905 8.702806 0.921396 0.433569 0.936309 0.189726
62 0.110549 9.045774 0.902459 0.582432 0.961441 0.604685											59 0.109346 9.145322 0.899143 0.619020 0.973612 0.738368												63 0.116759 8.564667 0.925069 0.432477 0.936253 0.149254
63 0.112332 8.902190 0.905605 0.543270 0.956548 0.539675											60 0.111199 8.992900 0.897861 0.592587 0.972170 0.727529												64 0.118612 8.430844 0.927785 0.406851 0.936610 0.122198
64 0.114115 8.763094 0.909253 0.526395 0.954203 0.495330											61 0.113052 8.845475 0.898052 0.553451 0.970677 0.712369												65 0.120465 8.301138 0.926544 0.387074 0.935147 0.117109
65 0.115898 8.628277 0.910472 0.536378 0.952537 0.469850											62 0.114905 8.702806 0.899255 0.554202 0.968709 0.689404												66 0.122319 8.175364 0.924244 0.374875 0.932705 0.111687
66 0.117681 8.497545 0.912012 0.527647 0.951055 0.443731											63 0.116759 8.564667 0.905563 0.552349 0.967968 0.660811												67 0.124172 8.053343 0.918304 0.367990 0.926730 0.103137
67 0.119464 8.370716 0.914305 0.501296 0.949965 0.416128											64 0.118612 8.430844 0.910799 0.531041 0.967389 0.634406												68 0.126025 7.934912 0.914827 0.353090 0.921967 0.083825
68 0.121247 8.247618 0.912788 0.483687 0.946492 0.386466											65 0.120465 8.301138 0.910716 0.505593 0.965567 0.614338												69 0.127879 7.819913 0.910192 0.326067 0.917177 0.077776
69 0.123030 8.128087 0.910188 0.473462 0.942765 0.362722											66 0.122319 8.175364 0.908951 0.499673 0.963719 0.601522												70 0.129732 7.708200 0.906465 0.309478 0.913521 0.075441
70 0.124813 8.011971 0.911986 0.465307 0.941633 0.336852											67 0.124172 8.053343 0.909157 0.491404 0.962008 0.581784												71 0.131585 7.599634 0.905721 0.314260 0.912460 0.071479
71 0.126596 7.899127 0.912528 0.455944 0.940863 0.323931											68 0.126025 7.934912 0.912409 0.479385 0.961247 0.557562												72 0.133439 7.494083 0.906860 0.301701 0.913215 0.068223
72 0.128379 7.789417 0.909829 0.435190 0.938335 0.316138											69 0.127879 7.819913 0.914331 0.456778 0.959742 0.530074												73 0.135292 7.391425 0.904501 0.296000 0.910392 0.061687
73 0.130162 7.682712 0.908093 0.418224 0.935179 0.294716											70 0.129732 7.708200 0.917146 0.438993 0.957347 0.485205												74 0.137145 7.291541 0.899891 0.306359 0.904739 0.048423
74 0.131945 7.578892 0.908493 0.428677 0.933028 0.268129											71 0.131585 7.599634 0.920439 0.451020 0.955771 0.444091												75 0.138999 7.194320 0.895783 0.281083 0.899364 0.034368
75 0.133728 7.477840 0.906772 0.409840 0.930258 0.251917											72 0.133439 7.494083 0.921376 0.433972 0.954641 0.423085												76 0.140852 7.099658 0.894833 0.249678 0.896589 0.016696
76 0.135512 7.379447 0.905737 0.401057 0.928895 0.245680											73 0.135292 7.391425 0.922258 0.416352 0.953743 0.404997												77 0.142705 7.007455 0.891659 0.246621 0.893140 0.013668
77 0.137295 7.283610 0.905102 0.400346 0.927521 0.236250											74 0.137145 7.291541 0.922190 0.418798 0.951916 0.382029												78 0.144558 6.917615 0.883209 0.239030 0.886447 0.027723
78 0.139078 7.190231 0.900840 0.381844 0.923565 0.229178											75 0.138999 7.194320 0.920959 0.395163 0.948427 0.347520												79 0.146412 6.830051 0.874433 0.227088 0.879189 0.037872
79 0.140861 7.099215 0.897482 0.347486 0.919250 0.212334											76 0.140852 7.099658 0.922111 0.366190 0.945476 0.299984												80 0.148265 6.744675 0.868586 0.219610 0.872199 0.027492
80 0.142644 7.010475 0.896259 0.342341 0.916800 0.198005											77 0.142705 7.007455 0.926088 0.361509 0.944197 0.245010												81 0.150118 6.661407 0.867049 0.211239 0.868256 0.009083
81 0.144427 6.923926 0.896242 0.336752 0.915864 0.189118											78 0.144558 6.917615 0.927538 0.351356 0.942709 0.209359												82 0.151972 6.580171 0.861802 0.189941 0.862078 0.002000
82 0.146210 6.839488 0.893889 0.321488 0.913014 0.180237											79 0.146412 6.830051 0.926169 0.337187 0.940273 0.191037												83 0.153825 6.500892 0.857975 0.175669 0.858028 3.732098e-04
83 0.147993 6.757084 0.889187 0.319932 0.907518 0.165422											80 0.148265 6.744675 0.922963 0.333268 0.936301 0.173127												84 0.155678 6.423500 0.855080 0.178082 0.853422 -0.01144
84 0.149776 6.676643 0.885312 0.308215 0.901797 0.143740											81 0.150118 6.661407 0.920456 0.323336 0.933242 0.160731												85 0.157532 6.347929 0.850840 0.177084 0.848066 -0.01860
85 0.151559 6.598094 0.882055 0.286590 0.897014 0.126831											82 0.151972 6.580171 0.918044 0.303822 0.930672 0.154089												86 0.159385 6.274116 0.845651 0.163840 0.843072 -0.01671
86 0.153342 6.521372 0.881371 0.282981 0.894379 0.109651											83 0.153825 6.500892 0.914259 0.292934 0.927743 0.157264												87 0.161238 6.202000 0.844240 0.159107 0.841808 -0.01561
87 0.155125 6.446414 0.880533 0.279039 0.892611 0.101098											84 0.155678 6.423500 0.913502 0.287943 0.926897 0.154860												88 0.163092 6.131523 0.839808 0.165114 0.838394 -0.00882
88 0.156908 6.373159 0.878214 0.279835 0.890745 0.102896											85 0.157532 6.347929 0.913162 0.293871 0.925546 0.142604												89 0.164945 6.062629 0.833937 0.157358 0.833810 -7.64289e-04
89 0.158691 6.301551 0.876180 0.267276 0.889242 0.105491											86 0.159385 6.274116 0.913693 0.280599 0.924387 0.123910												90 0.166798 5.995267 0.828038 0.147463 0.829716 0.009760
90 0.160474 6.231533 0.876732 0.260738 0.888608 0.096344											87 0.161238 6.202000 0.913763 0.275981 0.922468 0.100941												91 0.168652 5.929385 0.822767 0.150630 0.826538 0.021276
91 0.162257 6.163055 0.874895 0.260291 0.885988 0.088676											88 0.163092 6.131523 0.914964 0.270528 0.921932 0.081945												92 0.170505 5.864935 0.817680 0.148449 0.822948 0.028896
92 0.164040 6.096065 0.874646 0.253411 0.884627 0.079625											89 0.164945 6.062629 0.916946 0.272010 0.922773 0.070157												93 0.172358 5.801871 0.812807 0.138632 0.817898 0.027195
93 0.165823 6.030516 0.877473 0.251047 0.886014 0.069710											90 0.166798 5.995267 0.918320 0.268277 0.924068 0.070378												94 0.174212 5.740149 0.813841 0.152914 0.816928 0.016584
94 0.167606 5.966362 0.878600 0.251019 0.885780 0.059144											91 0.168652 5.929385 0.917291 0.272219 0.923115 0.070425												95 0.176065 5.679726 0.815151 0.137876 0.816451 0.007033
95 0.169389 5.903558 0.878908 0.250745 0.884298 0.044514											92 0.170505 5.864935 0.916235 0.262912 0.921603 0.064080												96 0.177918 5.620562 0.816309 0.136069 0.817501 0.006490
96 0.171172 5.842062 0.876075 0.241668 0.881455 0.043410											93 0.172358 5.801871 0.914775 0.266987 0.919870 0.059784												97 0.179771 5.562619 0.811718 0.138665 0.813227 0.008013
97 0.172955 5.781835 0.872250 0.238977 0.878655 0.050137											94 0.174212 5.740149 0.914144 0.254756 0.918685 0.052881												98 0.181625 5.505857 0.804654 0.138211 0.805280 0.003206
98 0.174739 5.722837 0.866423 0.239125 0.875280 0.066300											95 0.176065 5.679726 0.914207 0.241095 0.918006 0.044281												99 0.183478 5.450242 0.795885 0.121301 0.796226 0.001669
99 0.176522 5.665030 0.865141 0.221940 0.874703 0.070899											96 0.177918 5.620562 0.915004 0.243416 0.918011 0.035375												100 0.185331 5.395740 0.790515 0.119265 0.791331 0.003894
100 0.178305 5.608380 0.866766 0.232427 0.874886 0.060943											97 0.179771 5.562619 0.913617 0.243138 0.916362 0.031782												101 0.187185 5.342317 0.788825 0.116463 0.790893 0.009793
101 0.180088 5.552851 0.866702 0.225339 0.873441 0.050558											98 0.181625 5.505857 0.911127 0.244265 0.914555 0.038572												102 0.189038 5.289941 0.789405 0.109088 0.790511 0.005250
102 0.181871 5.498412 0.862694 0.224116 0.868789 0.044389											99 0.183478 5.450242 0.907825 0.233368 0.912319 0.048754												103 0.190891 5.238583 0.792528 0.110681 0.791535 -0.00479
103 0.183654 5.445029 0.859862 0.208512 0.864608 0.033863											100 0.185331 5.395740 0.906587 0.225444 0.910740 0.044464												104 0.192745 5.188212 0.791785 0.108173 0.790507 -0.00614
104 0.185437 5.392673 0.856891 0.202425 0.861296 0.030780											101 0.187185 5.342317 0.908032 0.218946 0.911325 0.035806												105 0.194598 5.138800 0.785095 0.113813 0.787190 0.009748
105 0.187220 5.341314 0.856200 0.201692 0.860031 0.026641											102 0.189038 5.289941 0.908290 0.223990 0.911774 0.037992												106 0.196451 5.090321 0.779298 0.107460 0.782397 0.014042
106 0.189003 5.290925 0.858620 0.209724 0.862207 0.025368											103 0.190891 5.238583 0.907062 0.226581 0.911079 0.043218												107 0.198305 5.042748 0.772608 0.104627 0.774823 0.009739
107 0.190786 5.241477 0.858338 0.204240 0.861744 0.024040											104 0.192745 5.188212 0.902729 0.208827 0.906742 0.041260												108 0.200158 4.996056 0.768757 0.099587 0.771305 0.011018
108 0.192569 5.192944 0.852710 0.191207 0.855376 0.018099											105 0.194598 5.138800 0.898275 0.207708 0.902152 0.038117												109 0.202011 4.950220 0.767936 0.100822 0.769492 0.006706
109 0.194352 5.145303 0.846853 0.187840 0.849053 0.014369											106 0.196451 5.090321 0.894299 0.198612 0.898070 0.035679												110 0.203865 4.905218 0.768347 0.099570 0.766882 -0.00632
110 0.196135 5.098527 0.843133 0.184765 0.845494 0.015052											107 0.198305 5.042748 0.891967 0.190469 0.895852 0.035964												111 0.205718 4.861027 0.765205 0.094313 0.761747 -0.01473
111 0.197918 5.052595 0.838074 0.174719 0.841487 0.021074											108 0.200158 4.996056 0.891031 0.190819 0.894678 0.033465												112 0.207571 4.817625 0.757012 0.091187 0.754848 -0.00890
112 0.199701 5.007482 0.835393 0.175131 0.839586 0.025469											109 0.202011 4.950220 0.890393 0.189242 0.893872 0.031741												113 0.209424 4.774991 0.747676 0.083301 0.748092 0.001648
113 0.201484 4.963168 0.834580 0.177367 0.838555 0.024027											110 0.203865 4.905218 0.886037 0.180045 0.889703 0.032168												114 0.211278 4.733105 0.740680 0.087360 0.743056 0.009162
114 0.203267 4.919632 0.831223 0.169971 0.835777 0.026983											111 0.205718 4.861027 0.882442 0.174616 0.885988 0.030163												115 0.213131 4.691948 0.732163 0.088213 0.733055 0.003331
115 0.205050 4.876852 0.821716 0.159979 0.828319 0.037037											112 0.207571 4.817625 0.880875 0.173576 0.883808 0.024621												116 0.214984 4.651500 0.721301 0.078179 0.722334 0.003708
116 0.206833 4.834810 0.815542 0.153892 0.821717 0.033480											113 0.209424 4.774991 0.880501 0.168909 0.883295 0.023386												117 0.216838 4.611744 0.712418 0.072771 0.712853 0.001513
117 0.208616 4.793487 0.815047 0.155062 0.819431 0.023703											114 0.211278 4.733105 0.878403 0.167155 0.881818 0.028082												118 0.218691 4.572661 0.705037 0.067413 0.704985 -1.75393e-04
118 0.210399 4.752864 0.814159 0.142607 0.817058 0.015600											115 0.213131 4.691948 0.875669 0.173663 0.879631 0.031865												119 0.220544 4.534235 0.696425 0.072039 0.699084 0.008757
119 0.212182 4.712924 0.810276 0.153821 0.813419 0.016567											116 0.214984 4.651500 0.872045 0.154646 0.875854 0.029765												120 0.222398 4.496450 0.689128 0.069648 0.693438 0.013863
120 0.213966 4.673650 0.809079 0.151709 0.811652 0.013478											117 0.216838 4.611744 0.867939 0.154468 0.871646 0.028069												121 0.224251 4.459289 0.680512 0.062682 0.684372 0.012083
121 0.215749 4.635025 0.803830 0.141817 0.806386 0.013028											118 0.218691 4.572661 0.862760 0.141065 0.866082 0.024204												122 0.226104 4.422738 0.673467 0.060328 0.674960 0.004572
122 0.217532 4.597033 0.797118 0.136307 0.799686 0.012657											119 0.220544 4.534235 0.857554 0.140586 0.860740 0.022362												123 0.227958 4.386780 0.668920 0.060392 0.668912 -2.42976e-05
123 0.219315 4.559659 0.792871 0.127164 0.794258 0.006697											120 0.222398 4.496450 0.853302 0.135782 0.856097 0.019051												124 0.229811 4.351403 0.663799 0.059020 0.663799 1.428340e-06
124 0.221098 4.522887 0.784472 0.121589 0.785426 0.004424											121 0.224251 4.459289 0.850806 0.126517 0.852512 0.011433												125 0.231664 4.316592 0.649546 0.054902 0.648078 -0.00419
125 0.222881 4.486704 0.775257 0.121870 0.777613 0.010483											122 0.226104 4.422738 0.849348 0.130727 0.849888 0.003584												126 0.233518 4.282333 0.633012 0.048048 0.632221 -0.00216
126 0.224664 4.451095 0.770265 0.116440 0.772268 0.008719											123 0.227958 4.386780 0.847082 0.129189 0.848234 0.007530												127 0.235371 4.248614 0.617972 0.049050 0.618040 1.757053e-04
127 0.226447 4.416047 0.771299 0.113905 0.771821 0.002280											124 0.229811 4.351403 0.842052 0.124084 0.844010 0.012394												128 0.237224 4.215422 0.602075 0.041937 0.604566 0.006260
128 0.228230 4.381547 0.768901 0.115948 0.769165 0.001144											125 0.231664 4.316592 0.836743 0.118029 0.837827 0.006638												129 0.239077 4.182744 0.589550 0.041306 0.594762 0.012700
129 0.230013 4.347581 0.762460 0.108952 0.762332 -5.35459e-04											126 0.233518 4.282333 0.830612 0.115029 0.830710 5.751023e-04												130 0.240931 4.150569 0.577202 0.036531 0.581032 0.009059
130 0.231796 4.314138 0.754408 0.101008 0.754906 0.002026											127 0.235371 4.248614 0.822763 0.116161 0.823366 0.003402												131 0.242784 4.118885 0.565592 0.039230 0.565346 -5.66495e-04
131 0.233579 4.281206 0.747402 0.098080 0.747190 -8.37863e-04											128 0.237224 4.215422 0.815241 0.105546 0.816016 0.004196												132 0.244637 4.087682 0.547684 0.036710 0.545765 -0.00424
132 0.235362 4.248773 0.738514 0.096721 0.737920 -0.00227											129 0.239077 4.182744 0.807134 0.101788 0.807640 0.002621												133 0.246491 4.056947 0.533169 0.036254 0.532248 -0.00197
133 0.237145 4.216827 0.728898 0.094570 0.728779 -4.39239e-04											130 0.240931 4.150569 0.801606 0.098973 0.801883 0.001396												134 0.248344 4.026672 0.523402 0.029011 0.522944 -9.60623e-04
134 0.238928 4.185358 0.721708 0.088925 0.720636 -0.00385											131 0.242784 4.118885 0.796594 0.094191 0.796193 -0.00197												135 0.250197 3.996844 0.518606 0.034274 0.519558 0.001977
135 0.240711 4.154356 0.715362 0.091678 0.714207 -0.00406											132 0.244637 4.087682 0.792153 0.091937 0.791620 -0.00256												136 0.252051 3.967456 0.507799 0.031332 0.509346 0.003143
136 0.242494 4.123809 0.706266 0.085752 0.704474 -0.00610											133 0.246491 4.056947 0.786444 0.086193 0.786185 -0.00121												137 0.253904 3.938496 0.494193 0.032689 0.498097 0.007718
137 0.244277 4.093708 0.698407 0.082136 0.696318 -0.00693											134 0.248344 4.026672 0.778832 0.084680 0.780911 0.009403												138 0.255757 3.909957 0.481448 0.031818 0.486332 0.009419
138 0.246060 4.064043 0.691536 0.078916 0.689048 -0.00806											135 0.250197 3.996844 0.774489 0.079367 0.777107 0.011609												139 0.257611 3.881827 0.472507 0.029878 0.475237 0.005176
139 0.247843 4.034806 0.684282 0.075801 0.682207 -0.00657											136 0.252051 3.967456 0.773436 0.089058 0.774663 0.005416												140 0.259464 3.854100 0.460921 0.030192 0.462158 0.002294
140 0.249626 4.005986 0.680035 0.070434 0.679013 -0.00319											137 0.253904 3.938496 0.772095 0.081888 0.771605 -0.00215												141 0.261317 3.826766 0.456528 0.029916 0.452820 -0.00682
141 0.251409 3.977574 0.676955 0.076880 0.675450 -0.00466											138 0.255757 3.909957 0.765742 0.077289 0.764944 -0.00341												142 0.263171 3.799817 0.451814 0.025402 0.442520 -0.01695
142 0.253193 3.949563 0.672986 0.076489 0.671830 -0.00353											139 0.257611 3.881827 0.756826 0.073949 0.755476 -0.00555												143 0.265024 3.773245 0.435176 0.019608 0.428119 -0.01249
143 0.254976 3.921944 0.664887 0.070031 0.666635 0.005215											140 0.259464 3.854100 0.746139 0.069230 0.744975 -0.00458												144 0.266877 3.747042 0.415634 0.020748 0.413734 -0.00325
144 0.256759 3.894708 0.655224 0.068808 0.657093 0.005423											141 0.261317 3.826766 0.735132 0.062530 0.735483 0.001326												145 0.268731 3.721200 0.392569 0.015511 0.395715 0.005180
145 0.258542 3.867848 0.645134 0.063041 0.643742 -0.00392											142 0.263171 3.799817 0.727846 0.060173 0.728654 0.002968												146 0.270584 3.695712 0.377222 0.016030 0.381461 0.006806
146 0.260325 3.841356 0.633683 0.057246 0.633520 -4.43219e-04											143 0.265024 3.773245 0.724016 0.062136 0.725839 0.006604												147 0.272437 3.670571 0.364571 0.015596 0.370738 0.009704
147 0.262108 3.815224 0.624915 0.057800 0.628163 0.008657											144 0.266877 3.747042 0.720309 0.059416 0.722946 0.009425												148 0.274290 3.645770 0.353495 0.011815 0.361730 0.012738
148 0.263891 3.789446 0.618655 0.058795 0.622053 0.008909											145 0.268731 3.721200 0.714785 0.058627 0.718338 0.012458												149 0.276144 3.621302 0.342446 0.018572 0.352686 0.015572
149 0.265674 3.764013 0.613356 0.057971 0.615006 0.004268											146 0.270584 3.695712 0.704675 0.057324 0.708931 0.014409												150 0.277997 3.597160 0.330343 0.013565 0.337203 0.010244
150 0.267457 3.738920 0.606320 0.053670 0.608083 0.004478											147 0.272437 3.670571 0.692627 0.052390 0.696928 0.013992												151 0.279850 3.573338 0.320466 0.010048 0.321682 0.001789
151 0.269240 3.714159 0.600019 0.051019 0.599975 -1.08859e-04											148 0.274290 3.645770 0.681462 0.046462 0.685066 0.011314												152 0.281704 3.549829 0.303112 0.012491 0.305621 0.003599
152 0.271023 3.689724 0.590146 0.051069 0.589096 -0.00256											149 0.276144 3.621302 0.671578 0.045047 0.673073 0.004554												153 0.283557 3.526627 0.296009 0.015692 0.299456 0.004897
153 0.272806 3.665608 0.575926 0.044319 0.575131 -0.00187											150 0.277997 3.597160 0.665243 0.045538 0.665530 8.581833e-04												154 0.285410 3.503727 0.291156 0.009317 0.293388 0.003150
154 0.274589 3.641805 0.560964 0.044329 0.561703 0.001684											151 0.279850 3.573338 0.658175 0.045893 0.656848 -0.00388												155 0.287264 3.481123 0.286236 0.010989 0.286443 2.904764e-04
155 0.276372 3.618310 0.551461 0.040748 0.552376 0.002042											152 0.281704 3.549829 0.653867 0.041231 0.651232 -0.00761												156 0.289117 3.458808 0.273063 0.009096 0.273565 6.900140e-04
156 0.278155 3.595115 0.542464 0.039620 0.545417 0.006452											153 0.283557 3.526627 0.648298 0.044182 0.645875 -0.00689												157 0.290970 3.436777 0.258557 0.008643 0.259876 0.001779
157 0.279938 3.572217 0.534550 0.041777 0.538162 0.007760											154 0.285410 3.503727 0.642587 0.039333 0.641674 -0.00255												158 0.292824 3.415025 0.241903 0.009301 0.245204 0.004353
158 0.281721 3.549608 0.526002 0.038164 0.530095 0.008635											155 0.287264 3.481123 0.632819 0.035070 0.633819 0.002724												159 0.294677 3.393547 0.230592 0.009506 0.231445 0.001109
159 0.283504 3.527283 0.520610 0.036485 0.523475 0.005976											156 0.289117 3.458808 0.620928 0.033226 0.624473 0.009352												160 0.296530 3.372337 0.221141 0.009403 0.217958 -0.00409
160 0.285287 3.505237 0.516315 0.038310 0.518381 0.004272											157 0.290970 3.436777 0.611947 0.036273 0.615411 0.008927												161 0.298384 3.351391 0.212057 0.006068 0.210309 -0.00222
161 0.287070 3.483466 0.507660 0.032480 0.512986 0.010817											158 0.292824 3.415025 0.602885 0.032093 0.605690 0.007065												162 0.300237 3.330704 0.197948 0.005264 0.197850 -1.22870e-04
162 0.288853 3.461963 0.495746 0.033355 0.502191 0.012781											159 0.294677 3.393547 0.593604 0.033823 0.596127 0.006208												163 0.302090 3.310270 0.183820 0.003219 0.184002 2.231308e-04
163 0.290637 3.440724 0.485715 0.033219 0.490955 0.010188											160 0.296530 3.372337 0.584477 0.031331 0.588278 0.009148												164 0.303943 3.290085 0.174991 0.002904 0.174241 -9.09313e-04
164 0.292420 3.419744 0.479454 0.026977 0.480735 0.002459											161 0.298384 3.351391 0.575256 0.026973 0.580330 0.011946												165 0.305797 3.270145 0.161267 0.003427 0.164560 0.003926
165 0.294203 3.399018 0.470625 0.028771 0.470766 2.664025e-04											162 0.300237 3.330704 0.566242 0.029188 0.571046 0.011075												166 0.307650 3.250446 0.156606 0.004131 0.159215 0.003094
166 0.295986 3.378542 0.461915 0.028462 0.461001 -0.00170											163 0.302090 3.310270 0.552219 0.028498 0.557344 0.011445												167 0.309503 3.230982 0.149824 0.004768 0.151758 0.002274
167 0.297769 3.358311 0.455458 0.029068 0.452412 -0.00559											164 0.303943 3.290085 0.537389 0.024771 0.541082 0.007983												168 0.311357 3.211750 0.136813 0.002751 0.139383 0.002977
168 0.299552 3.338321 0.448071 0.025929 0.444172 -0.00707											165 0.305797 3.270145 0.521872 0.025712 0.524477 0.005448												169 0.313210 3.192746 0.120476 1.516434e-04 0.124090 0.004109
169 0.301335 3.318568 0.432531 0.023248 0.428861 -0.00647											166 0.307650 3.250446 0.503805 0.023933 0.504930 0.002268												170 0.315063 3.173965 0.109308 0.001838 0.112892 0.004023
170 0.303118 3.299047 0.415123 0.019685 0.411002 -0.00705											167 0.309503 3.230982 0.484518 0.023801 0.483791 -0.00141												171 0.316917 3.155403 0.106070 0.002952 0.108371 0.002574
171 0.304901 3.279754 0.398829 0.023435 0.396401 -0.00404											168 0.311357 3.211750 0.466016 0.020197 0.463721 -0.00430												172 0.318770 3.137058 0.100360 7.993945e-04 0.104233 0.004306
172 0.306684 3.260686 0.386311 0.022176 0.383636 -0.00436											169 0.313210 3.192746 0.450174 0.019900 0.446416 -0.00684												173 0.320623 3.118925 0.085251 0.001408 0.091017 0.006303
173 0.308467 3.241838 0.364479 0.020113 0.365451 0.001530											170 0.315063 3.173965 0.429929 0.018303 0.426592 -0.00585												174 0.322477 3.101000 0.070790 0.002003 0.075527 0.005098
174 0.310250 3.223207 0.339746 0.017117 0.342908 0.004789											171 0.316917 3.155403 0.404777 0.014991 0.401341 -0.00577												175 0.324330 3.083280 0.062567 -4.80623e-04 0.065613 0.003249
175 0.312033 3.204789 0.319395 0.015713 0.323226 0.005629											172 0.318770 3.137058 0.373806 0.008586 0.373549 -4.10979e-04												176 0.326183 3.065761 0.056086 0.001771 0.057808 0.001824
176 0.313816 3.186580 0.305070 0.014892 0.306668 0.002299											173 0.320623 3.118925 0.344165 0.009400 0.346740 0.003926												177 0.328037 3.048441 0.047606 0.003394 0.052161 0.004782
177 0.315599 3.168576 0.281712 0.010225 0.283945 0.003109											174 0.322477 3.101000 0.318421 0.011165 0.322143 0.005461												178 0.329890 3.031315 0.034861 -0.00138 0.040560 0.005905
178 0.317382 3.150775 0.254539 0.013127 0.257995 0.004636											175 0.324330 3.083280 0.295513 0.005723 0.297816 0.003269												179 0.331743 3.014380 0.028870 7.673814e-04 0.033039 0.004293
179 0.319165 3.133173 0.233628 0.008619 0.235525 0.002476											176 0.326183 3.065761 0.274396 0.013416 0.278283 0.005356												180 0.333597 2.997633 0.026440 0.002490 0.027572 0.001164
180 0.320948 3.115767 0.214207 0.009732 0.221180 0.008875											177 0.328037 3.048441 0.253556 0.011304 0.258517 0.006647												181 0.335450 2.981072 0.020718 -2.59996e-04 0.024306 0.003664
181 0.322731 3.098552 0.196790 0.008860 0.205523 0.010873											178 0.329890 3.031315 0.236768 0.007263 0.240706 0.005161												182 0.337303 2.964692 0.019262 0.005136 0.022651 0.003455
182 0.324514 3.081527 0.186234 0.009255 0.190945 0.005788											179 0.331743 3.014380 0.219160 0.009780 0.222074 0.003731												183 0.339156 2.948492 0.019786 0.002510 0.019958 1.753699e-04
183 0.326297 3.064689 0.176430 0.007912 0.177107 8.222238e-04											180 0.333597 2.997633 0.198860 0.007588 0.201405 0.003176												184 0.341010 2.932467 0.024596 0.001852 0.021330 -0.00335
184 0.328080 3.048033 0.161909 0.011385 0.165547 0.004341											181 0.335450 2.981072 0.181012 0.003808 0.181286 3.342273e-04												185 0.342863 2.916616 0.024588 -0.00131 0.021504 -0.00316
185 0.329864 3.031557 0.145820 0.005624 0.147182 0.001594											182 0.337303 2.964692 0.164706 0.002649 0.164979 3.267222e-04												186 0.344716 2.900935 0.022328 -0.00197 0.021552 -7.94005e-04
186 0.331647 3.015258 0.138557 0.005895 0.136634 -0.00223											183 0.339156 2.948492 0.154883 0.005526 0.154805 -9.25386e-05												187 0.346570 2.885422 0.021112 -7.00152e-04 0.022260 0.001173
187 0.333430 2.999134 0.129754 0.006360 0.127660 -0.00241											184 0.341010 2.932467 0.149352 0.002738 0.148505 -9.95562e-04												188 0.348423 2.870074 0.030041 6.340937e-04 0.025940 -0.00423
188 0.335213 2.983181 0.115257 0.006165 0.114905 -3.98335e-04											185 0.342863 2.916616 0.144166 0.002696 0.140790 -0.00394												189 0.350276 2.854889 0.034466 0.003125 0.021797 -0.01312
189 0.336996 2.967397 0.096990 0.001533 0.097708 7.951403e-04											186 0.344716 2.900935 0.130623 0.003857 0.126592 -0.00464												190 0.352130 2.839863 0.033060 -7.78718e-05 0.015963 -0.01768
190 0.338779 2.951779 0.092844 0.005769 0.093559 7.886870e-04											187 0.346570 2.885422 0.116617 0.003548 0.115108 -0.00171												191 0.353983 2.824995 0.029219 7.641209e-04 0.013261 -0.01644
191 0.340562 2.936325 0.095866 0.004521 0.095928 6.749852e-05											188 0.348423 2.870074 0.104108 0.004270 0.102929 -0.00132												192 0.355836 2.810281 0.027933 0.001237 0.014236 -0.01409
192 0.342345 2.921031 0.087603 0.002296 0.088164 6.145282e-04											189 0.350276 2.854889 0.087885 0.003463 0.091012 0.003428												193 0.357690 2.795720 0.026453 -0.00184 0.016246 -0.01048
193 0.344128 2.905896 0.073255 0.001081 0.074969 0.001849											190 0.352130 2.839863 0.079428 0.003467 0.081692 0.002459												194 0.359543 2.781309 0.022215 0.002144 0.018850 -0.00344
194 0.345911 2.890918 0.060272 0.001168 0.065190 0.005233											191 0.353983 2.824995 0.074773 0.003126 0.076829 0.002223												195 0.361396 2.767046 0.020937 7.509258e-04 0.019274 -0.00170
195 0.347694 2.876092 0.054981 -2.39026e-04 0.060380 0.005713											192 0.355836 2.810281 0.071087 0.002458 0.072189 0.001186												196 0.363250 2.752929 0.021031 0.002645 0.022653 0.001656
196 0.349477 2.861418 0.052740 0.002485 0.053343 6.367567e-04											193 0.357690 2.795720 0.065305 0.002701 0.065760 4.866106e-04												197 0.365103 2.738954 0.009401 5.023769e-04 0.015558 0.006215
197 0.351260 2.846893 0.049849 0.003087 0.044350 -0.00579											194 0.359543 2.781309 0.056899 2.852571e-04 0.060461 0.003777												198 0.366956 2.725121 -0.00277 -8.46568e-05 0.006830 0.009575
198 0.353043 2.832515 0.048740 0.003719 0.042075 -0.00701											195 0.361396 2.767046 0.055883 0.001772 0.057858 0.002092												199 0.368809 2.711427 -0.00346 -4.87380e-04 0.002474 0.005913
199 0.354826 2.818281 0.045629 8.873622e-04 0.043871 -0.00184											196 0.363250 2.752929 0.058863 2.662774e-04 0.056610 -0.00239												200 0.370663 2.697870 0.007416 0.003516 0.006570 -8.52299e-04
200 0.356609 2.804190 0.036566 0.002810 0.041157 0.004765											197 0.365103 2.738954 0.061963 0.004057 0.055398 -0.00700												201 0.372516 2.684448 0.012710 -5.83500e-04 0.009175 -0.00358
201 0.358392 2.790239 0.025391 0.003279 0.033671 0.008495											198 0.366956 2.725121 0.053659 0.001856 0.049384 -0.00452												202 0.374369 2.671158 0.005811 -0.00115 0.004201 -0.00162
202 0.360175 2.776426 0.027713 0.003344 0.031710 0.004110											199 0.368809 2.711427 0.044746 -2.96886e-04 0.042594 -0.00225												203 0.376223 2.658000 -9.67399e-06 -4.20031e-04 6.068441e-04 6.165121e-04
203 0.361958 2.762749 0.033815 0.004068 0.032842 -0.00101											200 0.370663 2.697870 0.037131 6.968473e-04 0.036625 -5.24786e-04
204 0.363741 2.749206 0.029332 0.001194 0.032856 0.003631											201 0.372516 2.684448 0.034594 0.002206 0.034115 -4.96006e-04
205 0.365524 2.735795 0.028795 7.428913e-04 0.034056 0.005417											202 0.374369 2.671158 0.039697 -6.71765e-05 0.042458 0.002875
206 0.367307 2.722515 0.030162 0.003473 0.032146 0.002046											203 0.376223 2.658000 0.043419 0.001652 0.048497 0.005308
207 0.369091 2.709362 0.031310 0.003353 0.027820 -0.00360
208 0.370874 2.696337 0.021866 0.001066 0.019951 -0.00196
209 0.372657 2.683435 0.017052 -6.29678e-04 0.020872 0.003886
210 0.374440 2.670657 0.025037 -4.58300e-04 0.027992 0.003031
211 0.376223 2.658000 0.031644 -3.69410e-04 0.030338 -0.00135

## Sheet: Extended Data Fig. 1g
B factor estimation using the Rosenthal-Henderson plot (Rosenthal et al, JMB 2003. DOI: 10.1016/j.jmb.2003.07.013)
	Particle Number	Resolution/Å			(1/Resolution)^2	ln(PN)
before M, Cm-treated, K3 camera
	19242	12.0581			0.00687768	9.86485
	9850	13.962			0.00512985	9.19523
	4879	16.0775			0.00386868	8.4927
	2451	17.1147			0.00341398	7.80425
	1358	18.295			0.00298769	7.21377
after M, Cm-treated, K3, this work
	30774	3.01526			0.109989	10.3344
	15337	3.20479			0.0973645	9.63802
	7933	3.4197			0.0855114	8.97879
	4174	3.84136			0.0677688	8.33663
	2217	4.38155			0.0520888	7.70391
	1126	5.44503			0.0337287	7.02643
untreated , K2, M, previous work	Xue et al, Nature 2022 DOI: 10.1038/s41586-022-05255-2
	31454	3.96783			0.0635176	10.3563
	12464	4.39514			0.0517672	9.4306
	6201	5.29			0.0357346	8.73247
	5367	5.49392			0.0331311	8.58802
	3324	6.34853			0.0248115	8.10892
	1449	7.61824			0.0172302	7.27863
Cm-treated, K2, M, previous work	Xue et al, Nature 2022 DOI: 10.1038/s41586-022-05255-2
	17900	3.5			0.0816327	9.79256
	12400	3.7			0.073046	9.42545
	8900	3.9			0.0657462	9.09381
	6200	4.1			0.0594884	8.7323
	4000	4.5			0.0493827	8.29405
	2400	5.3			0.0355999	7.78322

## Sheet: Extended Data Fig. 1h
Comparison of thickness of Mycoplasma pneumoniae cells in different datasets (nm)
untreated, K2 camera, Xue et al, Nature 2022 DOI: 10.1038/s41586-022-05255-2		Cm treated, K2 camera, Xue et al, Nature 2022		Cm treated, K3 camera, this work
132.639		185.695		197.224
164.608		154.405		94.0932
133.999		187.735		154.164
133.999		141.482		125.192
176.852		140.121		173.036
136.04		168.69		173.036
160.527		159.167		137.153
159.847		168.69		177.82
170.05		168.009		171.441
176.852		159.847		102.865
188.415		173.451		165.859
182.294		153.725		143.532
203.38		157.126		138.748
206.101		129.918		152.303
186.375		156.446		108.446
172.771		157.126		82.9296
214.263		131.959		159.48
197.258		200.659		121.205
195.898		174.811		141.14
204.06		153.725		188.186
224.466		208.821		143.532
142.162		165.969		173.833
157.126		110.873		124.394
124.477		120.395		135.558
197.258		180.933		139.545
157.126		161.888		251.978
170.05		197.258		158.683
199.979		153.725		184.997
185.695		104.751		229.651
170.73		155.086		226.462
180.253		174.811		125.989
168.009		144.883		119.078
162.568		117.675		182.605
162.568		99.9894		152.303
197.258		140.801		218.488
197.258		147.603		179.415
188.415		155.766		108.446
185.695		143.522		110.041
208.821		125.837		133.166
168.009		153.045		96.7512
187.055		143.522		177.82
142.162		116.314		171.175
176.852		141.482		119.61
133.319		163.248		136.355
133.999		180.933		169.846
157.126		142.162		137.95
147.603		214.263		166.391
119.035		180.933		151.506
159.847		210.862		149.911
165.969		244.872		155.493
142.162		204.06		154.696
191.136		176.852		116.42
153.725		182.974		101.536
142.162		191.816		107.649
147.603		144.202		130.774
130.598		203.38		111.636
153.725		185.695		126.787
127.878		141.482		114.028
139.441		165.289		129.976
156.446		208.821		102.067
144.883		214.263		143.532
195.217		185.695		105.257
182.974		208.821		111.636
180.253		163.248		177.023
168.009		190.456		146.722
153.725				128.381
224.466				146.722
176.852				89.3088
197.258				127.584
170.73				145.924
182.974				138.748
151.004				127.584
171.41				169.049
188.415				195.363
168.69				236.03
179.573				216.893
194.537				146.722
188.415				111.636
139.441				121.205
185.695				127.584
165.289				151.506
174.131				107.649
142.162				110.839
168.69				99.675
182.294				125.192
174.131				114.028
168.009				129.976
164.608				106.32
145.563				95.688
153.725				140.342
227.187				218.488
197.938				167.454
206.101				198.553
165.289				216.095
174.131				153.101
208.821				138.748
168.009				153.898
191.136				149.911
212.222				141.937
154.405				145.924
186.375				196.692
198.618				153.101
199.979				161.872
203.38				183.402
188.415				202.008
182.974				195.363
204.06				163.467
194.537				129.179
148.284				141.14
182.974				138.216
168.69				124.394
211.542				112.433
161.207				85.3218
159.847				116.952
163.248				185.794
171.41				143.532
188.415				196.692
171.41				165.859
221.065				127.584
157.505				154.696
177.532				163.467
170.05				96.4854
219.705				127.584
207.461				107.649
171.41				153.101
177.532				96.4854
194.537				106.32
194.537				141.14
197.258				184.997
168.69				116.952
133.319				98.0802
186.375				129.976
171.41				191.376
199.979				126.787
197.258				148.848
151.685				122.268
163.928				159.48
152.365				132.9
194.537				95.688
127.878
127.197
162.568
180.253
169.37
174.811
284.324
180.253
244.872
185.014
199.299
141.482
145.563
155.086
99.9894
95.9082
132.639
153.725
121.076
168.69
127.197
132.639
130.598
133.319
119.035
140.801
125.837
130.598
151.004
152.365
131.279
134.68
148.284
145.563
107.472
129.238
123.116
106.791
146.923
146.923
145.355
150.324
138.081
109.512
145.563
129.238
143.522
131.959
127.197
161.888
145.237
137.4
157.126
127.197
142.162
159.847
145.909
133.319
136.72
116.314
138.761
145.563
138.761
165.969
149.644
131.279
180.253
135.36
163.248
172.091
162.568
123.116
185.014
117.675
133.319
115.634
133.999
172.771
127.197
143.522
151.004
131.959
132.639
106.111
129.918
116.994
119.715
139.441
142.162
142.842
142.842
157.806
142.842
127.878
149.644
131.959
130.598
129.918
102.03
84.3448
153.045
132.639
133.999
159.167
127.197
170.05
122.436
114.274
148.284
126.517
162.568
125.157
115.634
145.566
138.761
136.04
185.695
156.446
136.72
174.131
165.289
165.969
194.537
185.695
212.903
179.573
176.852
139.441
197.258
182.974
205.42
144.883
170.73
159.167
144.883
159.167
165.289
176.852
162.568
169.37
151.004
165.289
174.131
142.162
143.522
182.294
185.695
130.598
136.72
156.446
139.441
120.395
156.446
151.004
176.172
141.482
160.527
132.639
144.883
133.319
148.284
129.918
138.761
165.969
162.568
129.918
145.563
177.532
119.035
125.157
171.41
171.41
151.004
142.162
147.603
153.725
162.568
153.045
127.197
124.477
110.192
127.197
142.162
106.111
102.03
157.126
185.695
155.766
124.477
176.852
194.537
174.131
127.197
165.289
145.563
156.446
150.324
127.878
125.157
127.878
129.238
101.35
117.675
147.603
155.086
166.649
159.167
171.41
170.73
156.446
149.644
163.248
165.289
145.89
182.974
159.167
197.258
162.568
170.05
142.842
145.233
115.634
95.228
165.969
125.837
159.167

## Sheet: Extended Data Fig. 1i
B factor estimation using the Rosenthal-Henderson plot (Rosenthal et al, JMB 2003. DOI: 10.1016/j.jmb.2003.07.013)
	Particle Number	Resolution/Å			(1/Resolution)^2	ln(PN)			Thickness(nm) of the selected tomograms
Selected 71 tomograms with thickness < 150nm									94.0932	125.192	137.153	102.865	138.748	108.446	82.9296	121.205	141.14	124.394	135.558	139.545	125.989	119.078	108.446	110.041	133.166	96.7512	119.61	136.355	137.95	116.42	101.536	107.649	130.774	111.636	126.787	114.028	129.976	102.067	105.257	111.636	128.381	89.3088	127.584	138.748	127.584	111.636	121.205	127.584	107.649
	13719	3.11577			0.103008	9.52654
	9564	3.27975			0.0929648	9.16576
	6592	3.39902			0.0865551	8.79361
	4292	3.64181			0.075399	8.36451
	2925	3.92194			0.0650127	7.98105
	1833	4.24877			0.0553954	7.51371
	946	5.39267			0.0343868	6.85224
Selected thickest cells: 13 tomograms with thickness >195nm									197.224	251.978	229.651	226.462	218.488	236.03	216.893	218.488	198.553	216.095	196.692	202.008	196.692
	4831	4.64693			0.0463092	8.48281
	3256	4.94772			0.0408498	8.08825
	2170	6.02072			0.0275869	7.68248
	1474	7.05088			0.0201147	7.29574
	910	8.10949			0.0152059	6.81344
Selected thinnest cells: 14 tomograms with thickness <103nm									94.0932	102.865	82.9296	96.7512	101.536	102.067	89.3088	99.675	95.688	85.3218	96.4854	96.4854	98.0802	95.688
	2345	3.92194			0.0650127	7.76004
	1693	4.24877			0.0553954	7.43426
	1125	4.63502			0.0465475	7.02554
	802	5.34131			0.0350513	6.68711
[truncated: 30 more columns]
