# Supplementary material for: Structural insights into context-dependent inhibitory mechanisms of chloramphenicol in cells
Source: Nat Struct Mol Biol. 2024 Dec 12;32(2):257–67. doi: 10.1038/s41594-024-01441-0 (PMC11832420; doi:10.1038/s41594-024-01441-0)
Supplement: Supplementary file 5 — Statistical source data. [file 41594_2024_1441_MOESM5_ESM.xlsx]

## Sheet: Extended Data Fig. 2l
Tomogram number	Fraction of all 70S enaged in polysomes	Fraction of 70S with S4-LSU enaged in polysomes	Fraction of 70S without S4-LSU enaged in polysomes
1	0.0904523	0.0789474	0.097561
2	0.336	0.296296	0.346939
3	0	0	0		* 0 means there is no polysome annotated in this tomogram. Excluded in the final plotting.
4	0.205021	0.25	0.18239
5	0.182418	0.152941	0.2
6	0.145553	0.159722	0.136564
7	0.258065	0.297872	0.217391
8	0	0	0
9	0.0340909	0.0169492	0.0390244
10	0.0733945	0.0888889	0.0625
11	0.158845	0.275362	0.120192
12	0.142857	0.164706	0.133971
13	0.217647	0.181818	0.230159
14	0.132867	0.176471	0.108696
15	0.222857	0.288462	0.195122
16	0.32	0.413043	0.265823
17	0	0	0
18	0.111111	0.097561	0.117647
19	0.0862069	0.217391	0.0537634
20	0.144638	0.131944	0.151751
21	0.193772	0.159574	0.210256
22	0.167722	0.138298	0.18018
23	0.142857	0.151899	0.135922
24	0.104895	0.0862069	0.117647
25	0.162055	0.183673	0.148387
26	0.241667	0.285714	0.217949
27	0.134615	0.132353	0.135714
28	0.145363	0.154321	0.139241
29	0.182482	0.125	0.213483
30	0.18617	0.285714	0.127119
31	0.146154	0.128205	0.153846
32	0.151515	0.139785	0.156863
33	0.143345	0.147287	0.140244
34	0.150568	0.188679	0.134146
35	0.0377358	0.0416667	0.0365854
36	0.193548	0.184211	0.195946
37	0.175781	0.190909	0.164384
38	0.193833	0.186047	0.198582
39	0.180723	0.222222	0.160714
40	0.148699	0.2	0.12069
41	0	0	0
42	0.134078	0.131148	0.135593
43	0.167939	0.230769	0.126582
44	0.0996016	0.117647	0.0833333
45	0.175	0.176471	0.174242
46	0.158301	0.157303	0.158824
47	0.217949	0.15493	0.236515
48	0.207386	0.209524	0.206478
49	0.267218	0.25	0.27451
50	0.121827	0.131148	0.117647
51	0.243902	0.26087	0.233766
52	0.195833	0.235849	0.164179
53	0.152672	0.179487	0.141304
54	0.19186	0.103448	0.20979
55	0	0	0
56	0.178218	0.206897	0.166667
57	0.130435	0.142857	0.125
58	0.130952	0.2	0.0973451
59	0.136095	0.156863	0.127119
60	0.179412	0.164062	0.188679
61	0.120482	0.186047	0.097561
62	0.2	0.1875	0.207692
63	0.028777	0.0810811	0.00980392
64	0.0344828	0.0416667	0.031746
65	0.202247	0.148148	0.225806
66	0.157258	0.134146	0.168675
67	0.102273	0.0222222	0.129771
68	0.111801	0.0909091	0.122642
69	0.140351	0.175	0.126829
70	0.208122	0.195122	0.217391
71	0.231884	0.301887	0.188235
72	0.130742	0.148936	0.121693
73	0.124706	0.139344	0.118812
74	0.185333	0.198738	0.17552
75	0.101504	0.146341	0.0815217
76	0.196721	0.25	0.177778
77	0.144231	0.224138	0.113333
78	0.0633803	0.097561	0.049505
79	0.111111	0.08	0.123967
80	0.146269	0.121739	0.159091
81	0.164557	0.215686	0.140187
82	0.146919	0.239437	0.1
83	0.229268	0.25	0.218045
84	0.178683	0.214286	0.162896
85	0.143695	0.123288	0.149254
86	0.138393	0.119403	0.146497
87	0.121019	0.217391	0.0810811
88	0.200855	0.208955	0.197605
89	0.19209	0.210526	0.183333
90	0.032967	0.0454545	0.0289855
91	0.151242	0.165746	0.141221
92	0.155039	0.152778	0.156379
93	0.190574	0.179641	0.196262
94	0.207317	0.179487	0.222749
95	0.166287	0.168	0.165605
96	0.109091	0.105263	0.111801
97	0.125926	0.210526	0.0927835
98	0.0695652	0.0526316	0.0779221
99	0.107345	0.0526316	0.133333
100	0	0	0
101	0.159609	0.195876	0.142857
102	0	0	0
103	0	0	0
104	0.138277	0.128492	0.14375
105	0.195349	0.184211	0.201439
106	0.0823529	0.104478	0.0679612
107	0.146199	0.103448	0.15493
108	0.187702	0.118421	0.2103
109	0.161765	0.159091	0.163043
110	0.217687	0.287879	0.160494
111	0.2125	0.211538	0.212766
112	0.121739	0.25	0.0804598
113	0.17029	0.184783	0.163043
114	0	0	0
115	0.0685714	0.0729167	0.0669291
116	0.150943	0.165354	0.143443
117	0.156522	0.188889	0.135714
118	0.190045	0.15493	0.206667
119	0.170886	0.204545	0.157895
120	0.274678	0.230769	0.310078
121	0.113122	0.140845	0.1
122	0.119403	0.0930233	0.131868
123	0.120833	0.171053	0.097561
124	0.136095	0.127273	0.140351
125	0.178218	0.215385	0.160584
126	0.229665	0.256757	0.214815
127	0.155172	0.183007	0.141479
128	0.203125	0.203125	0.203125
129	0.176101	0.194444	0.170732
130	0.173729	0.207317	0.155844
131	0.137584	0.175824	0.120773
132	0.148148	0.104478	0.167785
133	0.115108	0.156863	0.0909091
134	0.133333	0.123077	0.138462
135	0.147541	0.138462	0.152542
136	0.133333	0.0972222	0.154472
137	0.167488	0.113208	0.186667

## Sheet: Extended Data Fig. 2m
Distribution of tranlation elongation classes of all 70S in each of the 137 cells (particle count)
A, P	79	41	16	58	187	144	68	37	185	42	140	130	33	49	80	52	19	38	28	158	97	102	77	97	21	50	105	167	145	77	42	98	110	173	63	48	94	64	10	55	41	59	36	57	27	118	118	129	135
A, P, E	41	29	6	53	120	97	40	6	35	33	58	66	19	4	46	32	6	11	25	81	80	73	41	70	17	32	48	73	86	52	30	94	74	65	14	63	63	81	20	12	13	47	40	21	24	51	81	87	87
a, P	21	10	1	25	41	27	21	1	3	7	22	23	14	37	17	13	0	15	8	43	27	35	15	31	22	6	16	32	43	20	7	32	21	29	13	14	21	13	7	33	5	16	16	28	21	23	23	22	31
a, P, E	20	17	4	32	35	25	21	1	6	10	17	22	23	16	7	10	6	17	17	27	27	27	19	30	40	10	15	33	29	21	15	23	26	14	5	36	26	28	16	19	4	24	9	27	22	18	23	27	29
EF-Tu•tRNA, P	20	13	6	44	39	45	18	1	4	8	16	20	39	29	14	8	3	22	24	42	31	39	16	25	63	10	13	48	61	6	14	30	38	39	10	10	30	17	7	106	8	20	14	77	57	29	34	46	41
EF-Tu•tRNA, P, E	13	10	1	17	25	29	13	0	6	8	15	27	34	5	6	5	1	18	14	34	25	29	11	24	86	7	10	41	39	7	17	15	22	29	1	12	18	16	21	41	6	9	10	39	44	17	18	31	31
A*, P/E	5	5	3	10	8	4	5	3	25	1	9	6	8	3	5	5	0	5	0	16	2	11	3	9	4	5	1	5	8	5	5	5	2	3	0	3	4	8	2	3	5	4	6	2	5	3	15	10	9
Distribution of tranlation elongation classes of all 70S in each of the 137 cells (fractions)
A, P	0.396985	0.328	0.432432	0.242678	0.410989	0.38814	0.365591	0.755102	0.700758	0.385321	0.505415	0.442177	0.194118	0.342657	0.457143	0.416	0.542857	0.301587	0.241379	0.394015	0.33564	0.322785	0.423077	0.339161	0.083004	0.416667	0.504808	0.418546	0.352798	0.409574	0.323077	0.329966	0.375427	0.491477	0.59434	0.258065	0.367188	0.281938	0.120482	0.204461	0.5	0.329609	0.274809	0.227092	0.135	0.455598	0.378205	0.366477	0.371901
A, P, E	0.20603	0.232	0.162162	0.221757	0.263736	0.261456	0.215054	0.122449	0.132576	0.302752	0.209386	0.22449	0.111765	0.027972	0.262857	0.256	0.171429	0.0873016	0.215517	0.201995	0.276817	0.231013	0.225275	0.244755	0.0671937	0.266667	0.230769	0.182957	0.209246	0.276596	0.230769	0.316498	0.25256	0.184659	0.132075	0.33871	0.246094	0.356828	0.240964	0.0446097	0.158537	0.26257	0.305344	0.0836653	0.12	0.196911	0.259615	0.247159	0.239669
a, P	0.105528	0.08	0.027027	0.104603	0.0901099	0.0727763	0.112903	0.0204082	0.0113636	0.0642202	0.0794224	0.0782313	0.0823529	0.258741	0.0971429	0.104	0	0.119048	0.0689655	0.107232	0.0934256	0.110759	0.0824176	0.108392	0.0869565	0.05	0.0769231	0.0802005	0.104623	0.106383	0.0538462	0.107744	0.0716724	0.0823864	0.122642	0.0752688	0.0820312	0.0572687	0.0843373	0.122677	0.0609756	0.0893855	0.122137	0.111554	0.105	0.0888031	0.0737179	0.0625	0.0853994
a, P, E	0.100503	0.136	0.108108	0.133891	0.0769231	0.0673854	0.112903	0.0204082	0.0227273	0.0917431	0.0613718	0.0748299	0.135294	0.111888	0.04	0.08	0.171429	0.134921	0.146552	0.0673317	0.0934256	0.085443	0.104396	0.104895	0.158103	0.0833333	0.0721154	0.0827068	0.0705596	0.111702	0.115385	0.0774411	0.0887372	0.0397727	0.0471698	0.193548	0.101562	0.123348	0.192771	0.070632	0.0487805	0.134078	0.0687023	0.10757	0.11	0.0694981	0.0737179	0.0767045	0.0798898
EF-Tu•tRNA, P	0.100503	0.104	0.162162	0.1841	0.0857143	0.121294	0.0967742	0.0204082	0.0151515	0.0733945	0.0577617	0.0680272	0.229412	0.202797	0.08	0.064	0.0857143	0.174603	0.206897	0.104738	0.107266	0.123418	0.0879121	0.0874126	0.249012	0.0833333	0.0625	0.120301	0.148418	0.0319149	0.107692	0.10101	0.129693	0.110795	0.0943396	0.0537634	0.117188	0.0748899	0.0843373	0.394052	0.097561	0.111732	0.10687	0.306773	0.285	0.111969	0.108974	0.130682	0.112948
EF-Tu•tRNA, P, E	0.0653266	0.08	0.027027	0.0711297	0.0549451	0.0781671	0.0698925	0	0.0227273	0.0733945	0.0541516	0.0918367	0.2	0.034965	0.0342857	0.04	0.0285714	0.142857	0.12069	0.084788	0.0865052	0.0917722	0.0604396	0.0839161	0.339921	0.0583333	0.0480769	0.102757	0.0948905	0.037234	0.130769	0.0505051	0.0750853	0.0823864	0.00943396	0.0645161	0.0703125	0.0704846	0.253012	0.152416	0.0731707	0.0502793	0.0763359	0.155378	0.22	0.0656371	0.0576923	0.0880682	0.0853994
A*, P/E	0.0251256	0.04	0.0810811	0.041841	0.0175824	0.0107817	0.0268817	0.0612245	0.094697	0.00917431	0.032491	0.0204082	0.0470588	0.020979	0.0285714	0.04	0	0.0396825	0	0.0399002	0.00692042	0.0348101	0.0164835	0.0314685	0.0158103	0.0416667	0.00480769	0.0125313	0.0194647	0.0265957	0.0384615	0.016835	0.00682594	0.00852273	0	0.016129	0.015625	0.0352423	0.0240964	0.0111524	0.0609756	0.0223464	0.0458015	0.00796813	0.025	0.011583	0.0480769	0.0284091	0.0247934
Distribution of tranlation elongation classes of 70S without S4-LSU in each of the 137 cells (particle count)
A, P	47	35	13	33	123	93	36	31	147	24	111	97	20	33	61	35	14	28	21	106	67	69	44	57	14	31	64	105	93	48	27	69	64	123	49	38	52	36	6	39	35	45	19	29	13	74	92	90	96
A, P, E	25	19	3	39	74	55	20	6	22	22	40	49	10	2	24	19	5	8	20	49	53	53	24	42	9	24	35	41	61	32	23	63	42	47	11	50	37	54	12	9	10	28	29	10	15	34	64	59	66
a, P	14	8	1	19	26	12	9	1	2	6	16	15	14	27	11	7	0	6	7	21	16	23	11	21	15	4	12	20	19	14	5	21	13	21	9	10	11	5	5	25	4	7	11	14	16	18	20	14	24
a, P, E	13	15	4	21	20	18	12	1	5	6	14	15	17	10	7	5	4	10	13	19	20	19	7	18	22	8	11	17	23	13	12	15	14	8	4	29	15	18	11	14	4	19	5	17	12	14	17	18	19
EF-Tu•tRNA, P	10	9	4	33	26	25	6	1	3	3	9	12	31	15	12	5	1	18	21	27	21	29	10	14	36	2	9	28	41	4	10	22	17	24	8	8	17	14	5	57	6	14	9	39	39	17	24	40	27
EF-Tu•tRNA, P, E	10	9	1	10	13	20	8	0	6	2	10	18	28	4	4	4	1	12	11	24	16	20	5	11	56	4	8	23	26	3	11	11	13	21	1	11	12	8	15	27	4	4	5	21	35	11	14	21	18
A*, P/E	4	3	2	4	3	4	1	3	20	1	8	3	6	1	4	4	0	3	0	11	2	9	2	7	3	5	1	3	4	4	3	3	1	2	0	2	2	6	2	3	4	1	1	2	2	2	10	5	5
Distribution of tranlation elongation classes of 70S without S4-LSU in each of the 137 cells (fractions)
A, P	0.382114	0.357143	0.464286	0.207547	0.431579	0.409692	0.391304	0.72093	0.717073	0.375	0.533654	0.464115	0.15873	0.358696	0.495935	0.443038	0.56	0.329412	0.225806	0.412451	0.34359	0.310811	0.427184	0.335294	0.0903226	0.397436	0.457143	0.443038	0.348315	0.40678	0.296703	0.338235	0.390244	0.5	0.597561	0.256757	0.356164	0.255319	0.107143	0.224138	0.522388	0.381356	0.240506	0.219697	0.0984848	0.435294	0.381743	0.364372	0.376471
A, P, E	0.203252	0.193878	0.107143	0.245283	0.259649	0.242291	0.217391	0.139535	0.107317	0.34375	0.192308	0.23445	0.0793651	0.0217391	0.195122	0.240506	0.2	0.0941176	0.215054	0.190661	0.271795	0.238739	0.23301	0.247059	0.0580645	0.307692	0.25	0.172996	0.228464	0.271186	0.252747	0.308824	0.256098	0.191057	0.134146	0.337838	0.253425	0.382979	0.214286	0.0517241	0.149254	0.237288	0.367089	0.0757576	0.113636	0.2	0.26556	0.238866	0.258824
a, P	0.113821	0.0816327	0.0357143	0.119497	0.0912281	0.0528634	0.0978261	0.0232558	0.0097561	0.09375	0.0769231	0.0717703	0.111111	0.293478	0.0894309	0.0886076	0	0.0705882	0.0752688	0.0817121	0.0820513	0.103604	0.106796	0.123529	0.0967742	0.0512821	0.0857143	0.0843882	0.071161	0.118644	0.0549451	0.102941	0.0792683	0.0853659	0.109756	0.0675676	0.0753425	0.035461	0.0892857	0.143678	0.0597015	0.059322	0.139241	0.106061	0.121212	0.105882	0.0829876	0.0566802	0.0941176
a, P, E	0.105691	0.153061	0.142857	0.132075	0.0701754	0.0792952	0.130435	0.0232558	0.0243902	0.09375	0.0673077	0.0717703	0.134921	0.108696	0.0569106	0.0632911	0.16	0.117647	0.139785	0.07393	0.102564	0.0855856	0.0679612	0.105882	0.141935	0.102564	0.0785714	0.07173	0.0861423	0.110169	0.131868	0.0735294	0.0853659	0.0325203	0.0487805	0.195946	0.10274	0.12766	0.196429	0.0804598	0.0597015	0.161017	0.0632911	0.128788	0.0909091	0.0823529	0.0705394	0.0728745	0.0745098
EF-Tu•tRNA, P	0.0813008	0.0918367	0.142857	0.207547	0.0912281	0.110132	0.0652174	0.0232558	0.0146341	0.046875	0.0432692	0.0574163	0.246032	0.163043	0.097561	0.0632911	0.04	0.211765	0.225806	0.105058	0.107692	0.130631	0.0970874	0.0823529	0.232258	0.025641	0.0642857	0.118143	0.153558	0.0338983	0.10989	0.107843	0.103659	0.097561	0.097561	0.0540541	0.116438	0.0992908	0.0892857	0.327586	0.0895522	0.118644	0.113924	0.295455	0.295455	0.1	0.0995851	0.161943	0.105882
EF-Tu•tRNA, P, E	0.0813008	0.0918367	0.0357143	0.0628931	0.045614	0.0881057	0.0869565	0	0.0292683	0.03125	0.0480769	0.0861244	0.222222	0.0434783	0.0325203	0.0506329	0.04	0.141176	0.11828	0.0933852	0.0820513	0.0900901	0.0485437	0.0647059	0.36129	0.0512821	0.0571429	0.0970464	0.0973783	0.0254237	0.120879	0.0539216	0.0792683	0.0853659	0.0121951	0.0743243	0.0821918	0.0567376	0.267857	0.155172	0.0597015	0.0338983	0.0632911	0.159091	0.265152	0.0647059	0.0580913	0.0850202	0.0705882
A*, P/E	0.0325203	0.0306122	0.0714286	0.0251572	0.0105263	0.0176211	0.0108696	0.0697674	0.097561	0.015625	0.0384615	0.0143541	0.047619	0.0108696	0.0325203	0.0506329	0	0.0352941	0	0.0428016	0.0102564	0.0405405	0.0194175	0.0411765	0.0193548	0.0641026	0.00714286	0.0126582	0.0149813	0.0338983	0.032967	0.0147059	0.00609756	0.00813008	0	0.0135135	0.0136986	0.0425532	0.0357143	0.0172414	0.0597015	0.00847458	0.0126582	0.0151515	0.0151515	0.0117647	0.0414938	0.0202429	0.0196078
Distribution of tranlation elongation classes of 70S with S4-LSU in each of the 137 cells (particle count)
A, P	32	6	3	25	64	51	32	6	38	18	29	33	13	16	19	17	5	10	7	52	30	33	33	40	7	19	41	62	52	29	15	29	46	50	14	10	42	28	4	16	6	14	17	28	14	44	26	39	39
A, P, E	16	10	3	14	46	42	20	0	13	11	18	17	9	2	22	13	1	3	5	32	27	20	17	28	8	8	13	32	25	20	7	31	32	18	3	13	26	27	8	3	3	19	11	11	9	17	17	28	21
a, P	7	2	0	6	15	15	12	0	1	1	6	8	0	10	6	6	0	9	1	22	11	12	4	10	7	2	4	12	24	6	2	11	8	8	4	4	10	8	2	8	1	9	5	14	5	5	3	8	7
a, P, E	7	2	0	11	15	7	9	0	1	4	3	7	6	6	0	5	2	7	4	8	7	8	12	12	18	2	4	16	6	8	3	8	12	6	1	7	11	10	5	5	0	5	4	10	10	4	6	9	10
EF-Tu•tRNA, P	10	4	2	11	13	20	12	0	1	5	7	8	8	14	2	3	2	4	3	15	10	10	6	11	27	8	4	20	20	2	4	8	21	15	2	2	13	3	2	49	2	6	5	38	18	12	10	6	14
EF-Tu•tRNA, P, E	3	1	0	7	12	9	5	0	0	6	5	9	6	1	2	1	0	6	3	10	9	9	6	13	30	3	2	18	13	4	6	4	9	8	0	1	6	8	6	14	2	5	5	18	9	6	4	10	13
A*, P/E	1	2	1	6	5	0	4	0	5	0	1	3	2	2	1	1	0	2	0	5	0	2	1	2	1	0	0	2	4	1	2	2	1	1	0	1	2	2	0	0	1	3	5	0	3	1	5	5	4
Distribution of tranlation elongation classes of 70S with S4-LSU in each of the 137 cells (fractions)
A, P	0.421053	0.222222	0.333333	0.3125	0.376471	0.354167	0.340426	1	0.644068	0.4	0.42029	0.388235	0.295455	0.313725	0.365385	0.369565	0.5	0.243902	0.304348	0.361111	0.319149	0.351064	0.417722	0.344828	0.0714286	0.452381	0.602941	0.382716	0.361111	0.414286	0.384615	0.311828	0.356589	0.471698	0.583333	0.263158	0.381818	0.325581	0.148148	0.168421	0.4	0.229508	0.326923	0.235294	0.205882	0.494382	0.366197	0.371429	0.361111
A, P, E	0.210526	0.37037	0.333333	0.175	0.270588	0.291667	0.212766	0	0.220339	0.244444	0.26087	0.2	0.204545	0.0392157	0.423077	0.282609	0.1	0.0731707	0.217391	0.222222	0.287234	0.212766	0.21519	0.241379	0.0816327	0.190476	0.191176	0.197531	0.173611	0.285714	0.179487	0.333333	0.248062	0.169811	0.125	0.342105	0.236364	0.313953	0.296296	0.0315789	0.2	0.311475	0.211538	0.092437	0.132353	0.191011	0.239437	0.266667	0.194444
a, P	0.0921053	0.0740741	0	0.075	0.0882353	0.104167	0.12766	0	0.0169492	0.0222222	0.0869565	0.0941176	0	0.196078	0.115385	0.130435	0	0.219512	0.0434783	0.152778	0.117021	0.12766	0.0506329	0.0862069	0.0714286	0.047619	0.0588235	0.0740741	0.166667	0.0857143	0.0512821	0.11828	0.0620155	0.0754717	0.166667	0.105263	0.0909091	0.0930233	0.0740741	0.0842105	0.0666667	0.147541	0.0961538	0.117647	0.0735294	0.0561798	0.0422535	0.0761905	0.0648148
a, P, E	0.0921053	0.0740741	0	0.1375	0.0882353	0.0486111	0.0957447	0	0.0169492	0.0888889	0.0434783	0.0823529	0.136364	0.117647	0	0.108696	0.2	0.170732	0.173913	0.0555556	0.0744681	0.0851064	0.151899	0.103448	0.183673	0.047619	0.0588235	0.0987654	0.0416667	0.114286	0.0769231	0.0860215	0.0930233	0.0566038	0.0416667	0.184211	0.1	0.116279	0.185185	0.0526316	0	0.0819672	0.0769231	0.0840336	0.147059	0.0449438	0.084507	0.0857143	0.0925926
EF-Tu•tRNA, P	0.131579	0.148148	0.222222	0.1375	0.0764706	0.138889	0.12766	0	0.0169492	0.111111	0.101449	0.0941176	0.181818	0.27451	0.0384615	0.0652174	0.2	0.097561	0.130435	0.104167	0.106383	0.106383	0.0759494	0.0948276	0.27551	0.190476	0.0588235	0.123457	0.138889	0.0285714	0.102564	0.0860215	0.162791	0.141509	0.0833333	0.0526316	0.118182	0.0348837	0.0740741	0.515789	0.133333	0.0983607	0.0961538	0.319328	0.264706	0.134831	0.140845	0.0571429	0.12963
EF-Tu•tRNA, P, E	0.0394737	0.037037	0	0.0875	0.0705882	0.0625	0.0531915	0	0	0.133333	0.0724638	0.105882	0.136364	0.0196078	0.0384615	0.0217391	0	0.146341	0.130435	0.0694444	0.0957447	0.0957447	0.0759494	0.112069	0.306122	0.0714286	0.0294118	0.111111	0.0902778	0.0571429	0.153846	0.0430108	0.0697674	0.0754717	0	0.0263158	0.0545455	0.0930233	0.222222	0.147368	0.133333	0.0819672	0.0961538	0.151261	0.132353	0.0674157	0.056338	0.0952381	0.12037
A*, P/E	0.0131579	0.0740741	0.111111	0.075	0.0294118	0	0.0425532	0	0.0847458	0	0.0144928	0.0352941	0.0454545	0.0392157	0.0192308	0.0217391	0	0.0487805	0	0.0347222	0	0.0212766	0.0126582	0.0172414	0.0102041	0	0	0.0123457	0.0277778	0.0142857	0.0512821	0.0215054	0.00775194	0.00943396	0	0.0263158	0.0181818	0.0232558	0	0	0.0666667	0.0491803	0.0961538	0	0.0441176	0.011236	0.0704225	0.047619	0.037037
[truncated: 88 more columns]
