# Supplementary material for: Structural insights into context-dependent inhibitory mechanisms of chloramphenicol in cells
Source: Nat Struct Mol Biol. 2024 Dec 12;32(2):257–67. doi: 10.1038/s41594-024-01441-0 (PMC11832420; doi:10.1038/s41594-024-01441-0)
Supplement: Supplementary file 6 — Statistical source data. [file 41594_2024_1441_MOESM6_ESM.xlsx]

## Sheet: Extended Data Fig. 4j
Fractions of major translation elongation intermediate states in untreated cells (previous work, Xue et al, Nature 2022 DOI: 10.1038/s41586-022-05255-2 ) and Cm-treated cells (this work)
Untreated cells (previous work)		total particle number 77539		Cm-treated cells (this work)		total particle number 30774
Class name	Particle number	Fraction		Class name	Particle number	Fraction
EF-Tu•tRNA, P, E	4634	0.0597635		EF-Tu•tRNA, P, E	3071	0.099792
EF-Tu•tRNA, P	12464	0.160745		EF-Tu•tRNA, P	3977	0.129232
a, P	0	0		a, P	2713	0.0881588
a, P, E	0	0		a, P, E	2948	0.0957952
A, P	32086	0.413805		A, P	8854	0.28771
A, P, E	0	0		A, P, E	6478	0.210502
A*, P/E	6587	0.0849508		A*, P/E	787	0.0255735
A/P, P/E	1449	0.0186874
EF-G, A*, P/E	3181	0.0410245
EF-G, A/P, P/E	1479	0.0190743
EF-G, ap/P, pe/E	3324	0.0428687
P	6223	0.0802564
P, E	1803	0.0232528
P/E	675	0.0087053
