# Supplementary material for: Structural insights into context-dependent inhibitory mechanisms of chloramphenicol in cells
Source: Nat Struct Mol Biol. 2024 Dec 12;32(2):257–67. doi: 10.1038/s41594-024-01441-0 (PMC11832420; doi:10.1038/s41594-024-01441-0)
Supplement: Supplementary file 7 — Statistical source data. [file 41594_2024_1441_MOESM7_ESM.xlsx]

## Sheet: Extended Data Fig. 5c
The number of ribosomes annotated as monosomes or engaged in polysomes in each of the 137 cells
Tomogram number	polysomes	monosomes
1	18	181
2	42	83
3	0	37
4	49	190
5	83	372
6	54	317
7	48	138
8	0	49
9	9	255
10	8	101
11	44	233
12	42	252
13	37	133
14	19	124
15	39	136
16	40	85
17	0	35
18	14	112
19	10	106
20	58	343
21	56	233
22	53	263
23	26	156
24	30	256
25	41	212
26	29	91
27	28	180
28	58	341
29	75	336
30	35	153
31	19	111
32	45	252
33	42	251
34	53	299
35	4	102
36	36	150
37	45	211
38	44	183
39	15	68
40	40	229
41	0	82
42	24	155
43	22	109
44	25	226
45	35	165
46	41	218
47	68	244
48	73	279
49	97	266
50	24	173
51	60	186
52	47	193
53	20	111
54	33	139
55	0	42
56	18	83
57	12	80
58	22	146
59	23	146
60	61	279
61	20	146
62	42	168
63	4	135
64	6	168
65	54	213
66	39	209
67	18	158
68	18	143
69	40	245
70	41	156
71	32	106
72	37	246
73	53	372
74	139	611
75	27	239
76	24	98
77	30	178
78	9	133
79	19	152
80	49	286
81	26	132
82	31	180
83	47	158
84	57	262
85	49	292
86	31	193
87	19	138
88	47	187
89	68	286
90	3	88
91	67	376
92	60	327
93	93	395
94	68	260
95	73	366
96	30	245
97	17	118
98	8	107
99	19	158
100	0	88
101	49	258
102	0	31
103	0	95
104	69	430
105	42	173
106	14	156
107	25	146
108	58	251
109	22	114
110	32	115
111	51	189
112	14	101
113	47	229
114	0	39
115	24	326
116	56	315
117	36	194
118	42	179
119	27	131
120	64	169
121	25	196
122	16	118
123	29	211
124	23	146
125	36	166
126	48	161
127	72	392
128	39	153
129	28	131
130	41	195
131	41	257
132	32	184
133	16	123
134	26	169
135	27	156
136	26	169
137	34	169

## Sheet: Extended Data Fig. 5d
Polysome length distribution the 137 cells
polysome length (number of ribosomes)	polysome count	total ribosome number engaged in polysomes of this length	percentage among the total 30774 ribosomes
2	1815	3630	0.117957
3	331	993	0.0322675
4	42	168	0.00545915
5	7	35	0.00113732
6	2	12	0.00038994

## Sheet: Extended Data Fig. 5e
Distribution of tranlation elongation classes of 70S monosomes in each of the 137 cells (fractions)
A, P	0.375	0.337349	0.3	0.268421	0.411444	0.375	0.379562	0.428571	0.327273	0.381443	0.446154	0.409283	0.160305	0.134021	0.474074	0.382716	0.2	0.230769	0.221154	0.389222	0.344828	0.311284	0.427632	0.330645	0.039604	0.455556	0.513966	0.42042	0.333333	0.42953	0.305556	0.308333	0.348548	0.460993	0.390625	0.248322	0.385366	0.269231	0.121212	0.107843	0.293103	0.311258	0.23301	0.176744	0.128049	0.420513	0.362869	0.373626	0.360465
A, P, E	0.221591	0.228916	0.2	0.189474	0.26703	0.262821	0.248175	0.285714	0.309091	0.329897	0.230769	0.223629	0.137405	0.0309278	0.266667	0.283951	0.3	0.0769231	0.211538	0.209581	0.288793	0.225681	0.223684	0.258065	0.0693069	0.244444	0.240223	0.159159	0.207207	0.268456	0.240741	0.325	0.278008	0.198582	0.21875	0.348993	0.234146	0.379121	0.242424	0.0539216	0.224138	0.284768	0.339806	0.0790698	0.121951	0.205128	0.270042	0.25641	0.248062
a, P	0.119318	0.0722892	0.0333333	0.110526	0.0926431	0.0737179	0.080292	0.047619	0.00909091	0.0515464	0.0871795	0.0886076	0.0916031	0.350515	0.0740741	0.111111	0	0.125	0.0769231	0.10479	0.0862069	0.116732	0.0855263	0.108871	0.0940594	0.0555556	0.0726257	0.0870871	0.114114	0.0872483	0.0462963	0.108333	0.0705394	0.0780142	0.171875	0.0939597	0.0878049	0.0714286	0.0909091	0.127451	0.0862069	0.0927152	0.15534	0.12093	0.097561	0.0923077	0.0675105	0.0622711	0.0697674
a, P, E	0.0909091	0.144578	0.133333	0.115789	0.0653951	0.0673077	0.10219	0.047619	0.0545455	0.0721649	0.0615385	0.0801688	0.122137	0.154639	0.037037	0.0617284	0.3	0.163462	0.144231	0.0658683	0.0862069	0.0933852	0.0986842	0.100806	0.143564	0.0555556	0.0614525	0.0870871	0.0600601	0.107383	0.12963	0.0791667	0.0871369	0.0460993	0.0625	0.208054	0.0829268	0.126374	0.19697	0.0686275	0.0689655	0.119205	0.0679612	0.111628	0.103659	0.0666667	0.0801688	0.0586081	0.0891473
EF-Tu•tRNA, P	0.102273	0.13253	0.2	0.205263	0.0953678	0.128205	0.10219	0.047619	0.0363636	0.0721649	0.0820513	0.0843882	0.259542	0.278351	0.0814815	0.0740741	0.15	0.211538	0.221154	0.122754	0.0991379	0.140078	0.0855263	0.0927419	0.277228	0.0777778	0.0614525	0.129129	0.174174	0.0402685	0.101852	0.108333	0.128631	0.113475	0.140625	0.0469799	0.136585	0.0604396	0.0909091	0.465686	0.137931	0.13245	0.0873786	0.334884	0.292683	0.133333	0.135021	0.139194	0.112403
EF-Tu•tRNA, P, E	0.0738636	0.0722892	0.0333333	0.0736842	0.0599455	0.0833333	0.080292	0	0.0545455	0.0824742	0.0564103	0.101266	0.206107	0.0412371	0.0444444	0.0493827	0.05	0.153846	0.125	0.0838323	0.0905172	0.101167	0.0657895	0.0846774	0.366337	0.0777778	0.0446927	0.111111	0.0960961	0.033557	0.138889	0.0583333	0.0829876	0.0921986	0.015625	0.0536913	0.0682927	0.0714286	0.227273	0.171569	0.103448	0.0463576	0.0873786	0.167442	0.243902	0.0717949	0.0590717	0.0952381	0.104651
A*, P/E	0.0170455	0.0120482	0.1	0.0368421	0.00817439	0.00961538	0.00729927	0.142857	0.209091	0.0103093	0.0358974	0.0126582	0.0229008	0.0103093	0.0222222	0.037037	0	0.0384615	0	0.0239521	0.00431034	0.0116732	0.0131579	0.0241935	0.00990099	0.0333333	0.00558659	0.00600601	0.015015	0.033557	0.037037	0.0125	0.00414938	0.0106383	0	0	0.00487805	0.021978	0.030303	0.00490196	0.0862069	0.013245	0.0291262	0.00930233	0.0121951	0.0102564	0.0253165	0.014652	0.0155039
Distribution of tranlation elongation classes of 70S within polysomes in each of the 137 cells (fractions)
A, P	0.444444	0.309524	NaN	0.142857	0.373494	0.407407	0.3125	NaN	0	0.125	0.275	0.368421	0.228571	0.411765	0.384615	0.410256	NaN	0.272727	0.3	0.290909	0.272727	0.27451	0.307692	0.233333	0.05	0.275862	0.428571	0.327586	0.405405	0.257143	0.277778	0.25	0.380952	0.470588	0	0.257143	0.2	0.318182	0	0.179487	NaN	0.333333	0.272727	0.32	0.142857	0.317073	0.358209	0.287671	0.329787
A, P, E	0.111111	0.238095	NaN	0.346939	0.26506	0.277778	0.125	NaN	0.2	0.125	0.325	0.342105	0.0285714	0.0588235	0.25641	0.230769	NaN	0.272727	0.3	0.2	0.236364	0.294118	0.269231	0.2	0.075	0.344828	0.178571	0.344828	0.22973	0.342857	0.222222	0.363636	0.166667	0.176471	0	0.314286	0.333333	0.272727	0.266667	0.025641	NaN	0.166667	0.227273	0.16	0.114286	0.268293	0.253731	0.232877	0.244681
a, P	0	0.0952381	NaN	0.0816327	0.0843373	0.0740741	0.208333	NaN	0.4	0.25	0.125	0.0526316	0.0571429	0.176471	0.179487	0.102564	NaN	0.181818	0	0.145455	0.127273	0.0980392	0.0769231	0.133333	0.075	0.0344828	0.107143	0.0517241	0.0675676	0.2	0.111111	0.136364	0.0952381	0.137255	0.5	0	0.0666667	0	0.0666667	0.179487	NaN	0.0833333	0	0.08	0.142857	0.121951	0.104478	0.0684932	0.138298
a, P, E	0.222222	0.119048	NaN	0.204082	0.13253	0.0740741	0.145833	NaN	0	0.375	0.125	0.0789474	0.2	0.0588235	0.0512821	0.128205	NaN	0	0.2	0.0909091	0.127273	0.0588235	0.153846	0.166667	0.275	0.172414	0.142857	0.0689655	0.121622	0.142857	0.0555556	0.0909091	0.119048	0.0196078	0.25	0.142857	0.2	0.113636	0.2	0.128205	NaN	0.25	0.0909091	0.12	0.142857	0.121951	0.0597015	0.150685	0.0638298
EF-Tu•tRNA, P	0.111111	0.047619	NaN	0.102041	0.0481928	0.0925926	0.0833333	NaN	0	0.125	0	0	0.142857	0.117647	0.0769231	0.0512821	NaN	0	0.1	0.0181818	0.145455	0.0588235	0.115385	0.0666667	0.175	0.103448	0.0714286	0.0862069	0.0405405	0	0.166667	0.0909091	0.166667	0.137255	0.25	0.0857143	0.0444444	0.136364	0.0666667	0.282051	NaN	0	0.227273	0.2	0.257143	0.0731707	0.0298507	0.109589	0.12766
EF-Tu•tRNA, P, E	0	0.0952381	NaN	0.0612245	0.0361446	0.0555556	0.0416667	NaN	0	0	0.1	0.0789474	0.2	0.0588235	0	0.025641	NaN	0.181818	0.1	0.109091	0.0727273	0.0588235	0.0384615	0.1	0.3	0	0.0714286	0.0689655	0.0945946	0.0571429	0.111111	0.0227273	0.047619	0.0588235	0	0.114286	0.0888889	0.0681818	0.4	0.153846	NaN	0.0833333	0.0454545	0.12	0.114286	0.0731707	0.0597015	0.0684932	0.0425532
A*, P/E	0.111111	0.0952381	NaN	0.0612245	0.060241	0.0185185	0.0833333	NaN	0.4	0	0.05	0.0789474	0.142857	0.117647	0.0512821	0.0512821	NaN	0.0909091	0	0.145455	0.0181818	0.156863	0.0384615	0.1	0.05	0.0689655	0	0.0517241	0.0405405	0	0.0555556	0.0454545	0.0238095	0	0	0.0857143	0.0666667	0.0909091	0	0.0512821	NaN	0.0833333	0.136364	0	0.0857143	0.0243902	0.134328	0.0821918	0.0531915
			*NaN means no polysome were detected in this cell
[truncated: 88 more columns]

## Sheet: Extended Data Fig. 5i
Distribution of the mRNA exit(i)-to-entry(i+1) distances for each ribosome pair in the three disome classes classified in RELION
*NaN means failing to link a following ribosome(i+1) for the leading ribosome(i) back in spatial analysis and thus failing to calculate the number
NaN and exceptional values > 8nm (4) were not shown in plotting
scale in nanometers
	Disome class I		Disome class II		Disome class III
	4.41918		3.08441		2.64336
	1.61967		3.39883		2.11594
	2.14451		3.34234		2.01121
	3.1087		1.81994		2.48154
	4.02635		2.61296		2.24179
	5.80103		3.86769		2.28038
	2.09087		1.98199		2.01808
	3.80109		3.7924		2.80293
	3.15574		2.70259		1.68811
	NaN		3.94315		2.4292
	1.75622		2.49162		2.80665
	3.63679		4.93673		1.45166
	3.09671		1.74982		1.66205
	1.835		2.84616		2.48031
	NaN		1.83619		NaN
	4.88196		2.83285		2.87042
	4.51398		2.23995		2.45306
	3.59983		2.55892		1.46898
	4.43199		2.11296		NaN
	2.80811		2.1434		1.91463
	5.71039		2.17031		1.90942
	5.89199		3.22772		1.41827
	2.80486		3.13641		1.75636
	2.94692		2.42883		2.48636
	6.17539		4.10355		1.41933
	4.82871		3.37895		1.78926
	5.2632		1.9515		1.69253
	5.36566		1.72728		2.12516
	6.13676		3.00174		1.89182
	5.80216		2.92917		1.53181
	4.03617		2.43574		2.10597
	2.46115		2.39957		3.7238
	4.31012		4.13612		2.20587
	4.12636		NaN		1.3726
	6.37817		2.53361		2.23269
	2.57874		2.80504		1.81944
	2.61386		1.64687		1.88652
	2.97253		3.39183		0.845199
	3.886		3.83821		2.37135
	NaN		2.71644		1.87523
	6.43688		2.00251		1.50742
	2.99721		1.97474		1.79623
	5.02253		2.54599		2.84145
	4.76166		3.53032		1.7062
	4.9917		2.87954		1.28088
	4.67876		3.20938		2.51122
	3.61987		2.45785		2.49271
	6.14265		3.42003		2.63132
	3.38911		3.07794		2.02517
	7.14639		3.08293		2.01992
	3.65237		2.06336		2.38252
	5.10751		3.51912		2.03139
	2.95221		3.36954		2.14135
	4.5618		1.86891		1.81977
	5.50714		2.23236		1.83778
	5.08761		NaN		4.15583
	3.87258		2.92424		1.48567
	3.6367		2.29677		3.83072
	3.46089		4.05291		1.48212
	3.33266		2.71703		1.19443
	3.08414		3.42741		2.92752
	4.13833		3.37972		5.20639
	4.99671		2.40642		3.46866
	NaN		3.63267		4.44981
	4.84394		2.1607		2.03678
	4.0649		3.21496		2.80881
	NaN		1.92953		3.08661
	4.76521		1.67767		2.66669
	3.59013		3.06434		2.71138
	2.69143		1.75742		1.78591
	3.40331		2.47994		3.11169
	3.77686		3.21412		1.33711
	NaN		3.06712		2.74873
	3.68981		2.13463		1.75438
	6.37903		3.67287		2.40935
	5.61838		1.90676		4.0739
	3.31624		4.18813		2.45911
	4.52134		1.99293		1.77442
	3.34256		2.42937		2.20363
	3.24813		2.96722		1.65811
	3.54449		4.47306		0.556258
	2.06384		2.62337		1.69786
	3.55852		1.28988		1.58443
	2.68127		2.66426		2.98241
	4.31533		3.58169		2.29437
	3.37996		4.67689		1.35615
	3.58019		2.97022		2.14726
	2.76485		1.79604		3.11816
	2.67051		3.13699		1.50347
	2.09965		1.69463		1.32887
	4.25202		4.08873		1.68826
	6.48539		1.32827		2.12063
	4.55461		2.42477		2.72796
	2.02394		3.97644		2.5664
	4.04935		1.80547		2.0408
	6.58092		2.36494		0.930138
	4.10084		3.74815		2.86454
	2.44789		2.50305		1.31028
	4.58691		3.41317		4.72355
	4.39151		1.03853		1.90065
	3.56175		1.59269		2.1185
	4.09686		3.94109		3.14589
	3.74499		2.98948		1.60564
	2.99981		1.85699		1.7287
	3.33393		2.47178		2.21755
	4.59491		2.45524		1.73644
	3.54981		3.0975		2.48361
	4.64967		2.24935		2.17936
	3.08583		2.46507		0.970708
	4.48192		3.63762		1.4508
	3.61239		2.62508		2.265
	3.97689		2.81665		2.43414
	NaN		2.86713		1.30677
	2.58712		7.15178		2.26023
	4.26457		3.26621		0.602826
	3.78458		2.77126		4.53257
	2.50562		2.86531		2.58086
	4.48162		2.1065		2.44067
	5.33377		2.65752		2.19658
	4.40276		1.86207		1.99632
	3.0574		2.29232		2.42641
	5.49251		3.37875		2.43866
	4.63246		2.92701		1.29299
	3.51479		3.42965		2.22724
	3.2953		4.02097		2.7168
	5.18945		2.70077		1.12847
	1.47676		1.78028		1.32539
	4.01881		3.23675		2.02982
	6.71581		3.36023		1.96226
	5.1032		3.08861		NaN
	9.31349		2.17726		1.91656
	3.89694		3.11815		2.51396
	4.73749		2.87376		2.79622
	3.67332		NaN		1.48935
	5.30141		2.37717		3.50437
	3.36901		2.78108		1.66168
	3.53349		2.38261		1.62999
	3.27386		3.61721		2.60429
	5.83767		2.76978		2.61026
	3.28744		3.61811		1.89875
	4.49865		3.40772		2.73475
	4.73821		2.22489		3.3762
	4.94536		2.01127		1.85671
	1.36593		2.61375		2.01727
	5.82261		3.19311		0.952947
	5.71875		2.00289		2.22119
	3.76592		1.45776		1.7255
	4.99244		3.38475		1.4739
	6.39187		2.02549		2.42861
	2.66678		2.94999		1.37454
	4.44756		2.27159		2.86017
	3.60018		2.58789		1.25149
	2.78926		1.55792		2.41168
	6.89272		1.85288		2.29158
	6.10483		2.12337		2.99083
	2.9426		2.26791		1.83331
	5.10668		2.03256		1.93625
	4.69412		2.65135		0.77805
	4.12896		2.42705		2.3409
	2.99536		2.12448		1.64421
	1.99987		4.04891		1.63567
	2.4886		2.41288		2.69466
	3.0127		3.77682		2.09658
	3.96615		2.48932		2.16005
	3.99149		3.67301		0.928497
	2.54035		3.34997		2.45368
	NaN		1.70776		2.44835
	5.33059		3.64762		2.27991
	4.79681		4.07088		2.07513
	3.66974		2.91028		2.22629
	4.11638		3.49909		1.47386
	3.04559		2.83793		1.35669
	3.59391		2.51484		2.00818
	4.56264		2.97551		1.74668
	2.76018		2.33086		2.04091
	4.05921		3.08181		1.53613
	2.99004		1.47117		2.15892
	3.73132		3.74552		2.94653
	2.84449		3.68939		2.08854
	4.31215		2.37651		2.50499
	3.67805		2.96377		1.06148
	6.54165		2.924		2.70747
	4.39596		3.22973		2.10335
	3.71119		2.32473		2.22785
	3.54426		2.71102		2.7452
	3.56335		2.88296		2.37342
	2.22213		2.97388		1.51584
	1.71375		2.87554		1.2484
	NaN		2.31849		1.3997
	4.26318		1.0786		1.51376
	2.36098		2.38911		2.02044
	3.12484		5.4274		NaN
	5.0528		NaN		2.02239
	5.06877		4.11344		2.40755
	3.42884		4.60609		2.8782
	3.50922		3.2711		2.79771
	3.39637		2.37073		1.65187
	4.66178		2.59675		3.99319
	4.68109		3.37176		1.82521
	4.33894		4.74126		2.72989
	3.57155		1.97891		1.82389
	3.88515		2.79858		2.58894
	4.30574		NaN		1.52862
	4.19131		3.75309		3.333
	3.43768		1.81789		2.43959
	4.47324		2.95677		2.65363
	NaN		5.05426		2.77356
	3.84098		2.03161		2.67857
	3.81994		0.611562		3.13292
	3.85579		3.05656		3.00093
	NaN		2.46875		4.06658
	6.21876		2.56636		2.14024
	3.70955		2.12925		1.28911
	3.74745		3.05558		1.83607
	5.22964		2.78391		2.86855
	2.77064		1.60209		NaN
	4.63929		3.00088		2.31568
	2.78139		1.37328		1.98478
	3.86539		3.02896		2.86964
	1.53502		1.71769		1.41073
	NaN		2.91049		NaN
	4.42571		3.79802		7.07545
	3.09251		5.62714		2.80518
	6.61033		2.93438		3.11847
	NaN		2.58112		2.5365
	7.13895		3.34415		2.13336
	NaN		3.26541		2.74689
	3.99969		1.81304		3.03268
	5.42291		2.1376		2.41741
	NaN		2.9284		3.04272
	6.00038		3.46245		1.64208
	5.91849		2.17063		2.40139
	4.23511		3.1154		2.78052
	5.28529		3.15685		1.76373
	5.08121		2.47865		1.80046
	4.15258		2.70684		2.92339
	3.54994		2.11018		1.78348
	3.0458		4.7902		1.83216
	4.76726		3.24246		1.91207
	6.55436		2.95843		1.72083
	4.02546		2.07188		2.11658
	2.4834		3.01305		1.52789
	2.17652		2.77027		1.91938
	3.02686		2.32489		0.969329
	3.60149		2.42758		2.54704
	6.18277		2.15175		2.31128
	4.93991		NaN		2.21627
	5.97005		2.84046		1.39341
	2.0837		2.83643		2.41596
	3.61179		2.66018		3.13472
	4.17407		3.68158		4.36689
	NaN		1.77365		2.61528
	6.85296		NaN		3.02922
	3.50395		3.13354		1.83164
	4.10673		3.23201		1.67039
	2.42744		2.41466		2.36049
	4.98139		3.23554		2.70826
	3.8207		4.0362		3.30247
	4.19953		2.60731		1.80849
	3.56774		3.21289		2.87053
	4.14667		3.30141		1.90971
	2.30691		NaN		2.86611
	NaN		4.94071		1.93114
	3.70453		3.63227		2.64776
	5.1942		4.00624		2.28092
	3.41964		1.40057		1.84166
	2.98007		2.84277		1.74588
	3.42168		2.88666		2.0469
	3.64319		1.76397		2.26724
	7.02859		1.76075		2.5493
	4.71837		2.69368		2.56009
	3.63447		3.5527		1.86491
	5.86119		2.24723		1.96179
	2.41893		2.51032		1.91803
	4.76785		2.02779		2.29875
	2.89734		1.84356		1.78305
	5.16328		2.68162		0.961863
	4.37647		2.8829		2.10138
	5.25061		1.73812		1.91647
	4.2696		2.98305		1.31751
	4.26072		3.71241		1.41303
	3.41259		3.54144		2.46925
	4.70549		1.56096		1.77166
	5.68413		2.50645		2.14027
	4.12902		2.91011		2.68974
	4.96213		3.23642		1.96696
	6.74716		2.55583		2.37306
	3.25157		3.40171		3.12495
	3.46284		3.19203		2.63196
	2.99398		2.05845		2.25628
	5.18717		1.48949		2.06196
	NaN		4.09286		1.54509
	NaN		1.68815		1.65936
	3.21065		3.24719		2.15889
	4.40542		2.9304		3.54103
	3.16097		3.91045		1.15861
	4.5914		4.53817		4.79196
	3.17421		3.81829		2.53383
	4.07471		2.60638		1.74912
	2.37786		1.77459		2.04257
	2.32312		2.50416		2.12015
	6.45591		2.39889		3.26632
	2.90427		3.27897		1.66154
	2.26984		2.68066		3.19644
	5.98502		2.16309		3.29672
	NaN		2.6912		0.858694
	2.66921		2.97155		1.86835
	4.15698		2.95083		2.31188
	5.16066		2.88951		1.81956
	5.16083		1.82283		2.62164
	4.12195		3.25458		2.41633
	4.94191		2.58651		1.1429
	2.44708		2.42877		2.01095
	2.68672		2.17883		2.52779
	3.56666		3.54033		1.79576
	3.4267		3.04228		2.59508
	3.55707		1.88555		2.79162
	1.93558		2.85203		0.303336
	4.10242		1.28008		2.26382
	2.58528		3.58543		1.96934
	NaN		2.29917		2.63704
	3.32553		2.19906		1.67232
	NaN		3.60457		3.15319
	5.23902		3.30205		2.11542
	3.7448		2.36385		2.6937
	5.48819		2.28174		2.01465
	4.96486		2.56806		1.01703
	3.94003		2.98533		2.04131
	3.74262		9.00923		2.30443
	4.47911		NaN		2.64052
	NaN		2.18528		2.25392
	6.47382		3.80923		2.57796
	4.28175		2.5019		2.80797
	3.85898		1.49909		1.91936
	2.74477		3.72993		1.7754
	7.01214		3.23115		2.28859
	3.63814		2.16385		3.30364
	3.22727		2.08691		2.0834
	5.00613		1.1909		1.87424
	4.58622		2.38744		2.07243
	1.52668		1.95213		2.02235
	3.03281		NaN		2.79453
	6.43941		2.65661		2.78774
	NaN		3.01672		2.69548
	3.2731		2.37446		2.57296
	5.14032		3.02325		2.82061
	4.10173		2.60941		1.17286
	5.10758		2.18154		0.688535
	1.79674		2.23646		4.16411
	4.81454		2.08857		2.64478
	2.87969		2.82685		2.23037
	6.24654		4.404		2.76319
	5.82332		3.12067		0.818199
	3.18522		1.4		2.87994
	4.98522		2.06364		2.65015
	4.5745		1.99127		2.26258
	5.04789		3.17354		1.85269
	3.76414		2.82172		1.68061
	2.52331		1.71129		1.60655
	4.16328		2.4442		2.24257
	5.91467		3.63046		3.43844
	NaN		3.04948		2.02148
	3.86547		3.7676		1.66411
	3.77234		2.85128		2.21769
	3.85036		2.72926		2.24187
	3.27111		2.18211		1.89677
	NaN		2.4916		1.44054
	2.59815		3.98066		2.08445
	3.65423		3.08535		2.52509
	5.52314		3.53006		2.30515
	2.3188		1.96845		1.56197
	4.4828		1.98054		1.95736
	3.0063		3.25994		1.64742
	2.72545		NaN		1.24294
	5.43231		3.11224		2.9899
	NaN		NaN		2.21413
	3.16789		2.78659		2.63344
	3.44321		1.70494		1.46991
	2.49929		3.54166		1.51351
	3.4868		2.45967		2.86185
	3.76313		0.834671		3.36623
	4.36156		1.62392		2.37007
	2.80046		3.5389		2.89438
	3.29903		6.97483		3.12952
	5.29627		1.946		4.51235
	5.31617		3.56796		2.55752
	3.38408		3.53608		1.25691
	5.9201				1.91791
	NaN				3.04659
	4.30726				1.77829
	4.45316				1.40937
	2.23883				1.73164
	4.89838				2.89745
	6.68094				0.781692
	2.68541				2.67346
	2.23412				1.76318
	3.4273				2.17285
	1.81985				2.10539
	3.81155				1.71511
	4.58513				0.953992
	3.14168				1.80621
	5.68276				1.82323
	3.21745				3.12983
	2.38809				2.58912
	4.98838				3.37106
	1.91881				2.99236
	3.93267				1.83031
	NaN				2.32591
	3.52951				1.36629
	5.49728				2.66096
	4.01192				2.03674
	2.87098				NaN
	2.08308				7.12404
	3.98727				1.0681
	2.77179				2.67963
	3.72389				2.41506
	3.23732				1.90157
	3.16929				3.03403
	4.9747				1.71586
	4.74555				2.24403
	5.84777				2.05299
	5.30972				2.94591
	3.41653				0.790241
	3.39279				1.9031
	2.50554				2.36676
	4.96195				3.59847
	2.2662				1.99691
	2.58046				5.75843
	2.32433				1.37764
	6.67903				2.42742
	3.36388				2.45819
	4.58373				2.37774
	NaN				2.05593
	NaN				2.1208
	4.61341				1.923
	3.54672				2.11258
	1.96476				2.50333
	2.39832				2.14001
	2.16189				1.73588
	3.97935				1.98098
	4.5102				2.38962
	4.24085				1.67061
	5.52984				1.28449
	3.02654				5.68866
	0.884138				1.73641
	2.0872				2.41916
	3.39537				4.79482
	3.35122				3.07592
	5.66071				2.12922
	NaN				2.03563
	2.27168				4.19994
	NaN				2.59369
	1.49069				2.1008
	5.90572				1.39803
	5.14244				2.77552
	2.46613				2.25105
	6.56176				1.41977
	2.45362				2.21057
	3.11357				2.48247
	5.97335				2.57892
	5.4653				2.45264
	5.72812				2.32756
	4.28443				3.14526
	6.49519				3.17104
	5.6588				2.36722
	2.6192				3.18529
	3.87621				1.8665
	2.78809				1.8646
	2.86205				2.28616
	5.7531				1.16421
	4.44453				1.51322
	6.55528				2.56095
	3.86209				2.04537
	3.90829				2.78955
	NaN				3.18536
	2.52316				2.60062
	2.98184				2.71721
	3.57708				2.38166
	3.63099				2.58165
	4.04285				2.65024
	4.73759				1.91236
	4.9563				2.6125
	3.40138				3.30359
	6.23955				2.54431
	6.98049				0.770199
	NaN				1.74364
	1.95336				3.98897
	2.71541				4.80744
	4.15581				1.70085
	3.00727				2.78072
	2.54018				1.61626
	6.37248				2.33179
	4.78193				1.93587
	NaN				2.57088
	2.54623				2.20586
	4.36621				NaN
	4.31692				NaN
	4.48031				2.23729
	2.97221				2.79563
	4.42878				3.63047
	NaN				2.64382
	4.33848				3.11057
	4.99848				1.73319
	4.70878				1.75159
	4.16639				1.36985
	4.66474				2.03584
	5.33611				2.12185
	2.30012				3.33916
	9.17537				2.93627
	3.91043				2.79008
	4.25608				1.772
	4.7393				2.35445
	4.78907				2.10948
	4.37567				2.36936
	1.95023				2.4921
	3.25543				2.41284
	NaN				2.50794
	3.55682				1.6336
	4.14935				2.57067
	4.18078				2.08037
	2.40709				1.06033
	4.9346				1.64311
	4.65918				3.0925
	3.10611				2.5028
	4.88187				NaN
	3.35988				1.09953
	2.18258				3.33162
	3.19295				2.38381
	3.88547				1.68073
	4.9689				1.46217
	4.93093				2.40577
	2.34863				2.52647
	2.40721				1.49968
	3.17027				2.76742
	NaN				2.01066
	4.58394				2.93208
	5.21935				1.18963
	4.14088				1.71923
	2.95348				NaN
	4.22787				2.19456
	3.00177				2.13703
	3.88794				1.85384
	NaN				1.94013
	2.50446				2.78112
	2.74172				1.88023
	3.52682				2.40532
	2.70293				2.3883
	4.1554				3.46067
	2.03496				2.25757
	4.91167				2.4423
	4.93049				2.19327
	3.19997				4.27032
	2.22463				2.505
	3.53408				2.21155
	4.52514				2.07491
	4.79085				1.71028
	3.88681				2.38624
	2.11442				2.9326
	5.90977				2.18649
	2.48039				2.92988
	1.90822				2.9683
	5.80487				2.73276
	4.74474				2.66765
	4.1041				2.18609
	NaN				2.43749
	5.8137				1.98352
	5.66435				3.12183
	2.68043				2.06337
	3.84874				4.38283
	2.88856				2.33759
	4.88069				3.65325
	NaN				1.62313
	1.28017				3.00851
	4.90794				4.87815
	3.46968				2.17134
	3.7399				2.63365
	3.75642				2.29256
	NaN				4.75945
	5.85609				2.60618
	5.18075				2.4691
	2.48094				2.09378
	2.4353				2.27852
	5.3838				2.6138
	3.94096				2.19096
	2.25512				2.01642
	4.08363				2.13579
	5.65549				1.55734
	4.54589				1.04839
	4.37321				2.64346
	3.34752				3.11107
	2.15149				6.1307
	5.21471				1.24144
	3.06979				2.89371
	4.02399				2.2607
	6.48388				NaN
	4.09989				2.08629
	NaN				2.58258
	3.85912				2.80049
	4.33157				2.83097
	3.66839				2.28529
	2.82532				1.93613
	3.56364				1.3646
	3.56063				2.98702
	NaN				3.01444
	3.38285				2.25803
	5.47137				2.40596
	3.32744				1.88001
	4.07056				2.72065
	3.0038				1.63813
	2.45608				1.73732
	5.45057				2.12879
	5.18645				1.35647
	3.85501				2.5068
	4.2772				2.39685
	3.5634				NaN
	3.216				3.0651
	3.77656				1.9042
	5.1327				1.95876
	3.32081				1.96002
	3.55205				2.64256
	3.08016				3.76026
	4.01856				1.52501
	3.78004				2.01821
	2.34342				3.16683
	3.78179				1.66172
	3.47795				1.3326
	3.02717				2.02828
	6.30035				5.0821
	2.60909				1.98439
	2.56699				1.97862
	2.46871				3.42115
	NaN				2.10204
	6.54592				4.27961
	2.84444				2.39092
	3.71447				1.90914
	5.44989				1.81333
	2.42126				2.81914
	6.24676				1.97268
	5.09345				2.72809
	4.69616				1.17357
	6.06459				1.69349
	4.53923				1.4493
	6.36489				1.53532
	2.26997				3.5528
	3.34172				2.09098
	5.34023				1.66308
	4.52053				1.78455
	4.39902				1.98604
	3.45832				1.42998
	6.28901				1.85719
	3.59103				2.54668
	2.73719				2.33071
	3.8905				2.26451
	1.6364				2.1566
					1.71353
					2.22768
					1.92038
					2.92601
					2.4425
					1.68246
					2.03693
					2.25118
					NaN
					1.74986
					2.55914
					2.61058
					2.10347
					1.63861
					3.56066
					2.58604
					2.80589
					1.79295
					2.29453
					1.89585
					1.99213
					2.06761
					3.13122
					4.22279
					2.42089
					1.85244
					1.91079
					2.01978
					1.44107
					1.94925
					2.33039
					2.89428
					2.42343
					2.18662
					1.42072
					1.28012
					2.57616
					1.66731
					2.30283
					2.6064
					0.941248
					2.4356
					1.7414
					2.36306
					2.74973
					1.40692
					2.77943
					2.65975
					1.89526
					1.61617
					2.19052
					1.62071
					2.75227
					2.29742
					1.85337
					1.88822
					1.8449
					1.52812
					1.26546
					2.93305
					2.50847
					2.79516
					1.48258
					3.33663
					1.92707
					3.11858
					1.68015
					1.58507
					NaN
					2.6464
					1.51566
					2.37487
					3.11684
					2.07919
					2.18704
					1.95911
					2.94983
					1.88023
					1.6633
					1.93848
					2.00778
					2.65591
					2.15889
					2.23761
					NaN
					1.72099
					2.87332
					2.67515
					2.63491
					1.52239
					1.95689
					1.94238
					2.04952
					2.83408
					0.774236
					2.79562
					2.67169
					2.6656
					NaN
					3.15568
					0.93363
					1.49622
					2.5426
					1.78886
					1.91151
					1.97141
					1.92532
					3.21819
					1.68803
					2.00879
					2.58963
					3.53847
					1.74363
					NaN
					2.0346
					3.51497
					5.74019
					3.08809
					1.34683
					2.47864
					1.38145
					1.88628
					0.955474
					2.59949
					2.54765
					2.71428
					1.4265
					2.84643
					2.26496
					2.31604
					1.79801
					2.85901
					3.8347
					2.57433
					1.77456
					3.56368
					2.08001
					3.12266
					1.14662
					1.98592
					2.02922
					1.60257
					2.62208
					1.76992
					2.51724
					2.312
					2.53534
					2.11323
					1.93966
					1.98494
					2.28388
					2.6846
					2.34324
					1.02217
					1.62476
					2.2792
					3.00521
					4.85261
					1.61591
					1.38201
					2.31273
					2.73918
					3.76782
					1.48659
					1.75448
					2.96824
					2.66566
					3.28201
					2.28103
					2.24478
					1.84908
					2.26775
					1.43195
					1.95969
					1.73671
					2.07177
					2.3843
					1.83078
					1.75147
					1.94579
					2.19891
					2.27709
					3.67022
					2.52954
					2.67371
					1.19009
					2.36159
					1.63683
					1.86813
					NaN
					0.903348
					NaN
					2.55179
					2.07401
					1.3114
					2.3791
					2.61159
					2.18778
					1.96577
					1.85826
					2.46902
					2.14842
					1.51292
					1.72249
					2.45155
					8.91813
					1.67082
					1.89038
					1.96213
					2.3663
					1.13901
					2.02417
					0.196008
					2.61969
					2.91831
					1.61782
					2.33723
					2.12736
					2.77047
					2.83882
					1.74191
					1.97733
					5.75919
					3.08368
					1.57259
					2.69858
					2.24517
					1.83331
					0.429107
					3.4882
					0.975811
					1.81758
					2.67369
					2.16646
					2.91531
					1.9341
					2.01117
					NaN
					4.21321
					2.25295
					2.43255
					2.67314
					2.47552
					1.33288
					2.38744
					1.06982
					1.46486
					1.86636
					1.7745
					3.17989
					2.03457
					2.45975
					2.13444
					2.86108
					3.17109
					2.30695
					2.90687
					0.984172
					2.67653
					1.01937
					2.61479
					3.29285
					2.26846
					1.92414
					1.96337
					2.76842
					2.73526
					4.54195
					1.9954
					1.87643
					4.24825
					1.75764
					2.22284
					1.93143
					2.17056
					3.37746
					2.52002
					1.83325
					2.00703
					1.68709
					1.9235
					4.9946
					2.7635
					1.59497
					1.45387
					2.56291
					3.16061
					1.88286
					3.06275
					2.36089
					2.87806
					2.03866
					1.12389
					NaN
					0.50588
					3.19678
					2.2322
					2.92554
					6.81864
					3.22802
					2.87318
					NaN
					1.58067
					2.18203
					2.07301
					2.90221
					1.75116
					1.89169
					1.58338
